# Supplementary material for: Systematic pharmacological screens uncover novel pathways involved in cerebral cavernous malformations
Source: EMBO Mol Med. 2018 Sep 4;10(10):e9155. doi: 10.15252/emmm.201809155 (PMC6180302; doi:10.15252/emmm.201809155)
Supplement: Supplementary file 2 — Table EV1 [file EMMM-10-e9155-s002.xlsx]

## Sheet: Table EV1
compound ID	compound name	rescue	references
P 8688	(S)-Propranolol hydrochloride	D. rerio	Moschovi M., J. Child Neurol. 2010
1500838	CHOLECALCIFEROL	C. elegans	Gibson CC., Circulation 2015
S1792	Simvastatin	D. rerio & C. elegans	Whitehead KJ., Nature Medicine 2009
S1040	Sorafenib Tosylate	D. rerio	Wüstehube J., PNAS 2010
S 1438	Sulindac sulfone	D. rerio & C. elegans	Bravi L., PNAS 2015
SML1382	XMD8-92	D. rerio	Cuttano R., EMBO Mol. Med., 2016

## Sheet: title_legend
TABLE EV1 - List of 6 active small compounds which are already known to alleviate the CCM phenotype.
