# Supplementary material for: Systematic pharmacological screens uncover novel pathways involved in cerebral cavernous malformations
Source: EMBO Mol Med. 2018 Sep 4;10(10):e9155. doi: 10.15252/emmm.201809155 (PMC6180302; doi:10.15252/emmm.201809155)
Supplement: Supplementary file 3 — Table EV2 [file EMMM-10-e9155-s003.xlsx]

## Sheet: Table EV2
MeSH term level 1	MeSH term level 2	MeSH term level 3	active compounds (D. rerio)	active compounds (C. elegans)
Molecular mechanisms	Angiotensin Receptor Antagonists	Angiotensin II Type 1 Receptor Blockers	N/A	SML0245; 1504261; 1505261
Molecular mechanisms	Antimetabolites	Hypolipidemic Agents	N/A	1501109; S1792
Molecular mechanisms	Antioxidants	Free Radical Scavengers	N/A	T 1698
Molecular mechanisms	Enzyme Inhibitors	Acetaldehyde Dehydrogenase Inhibitors	T 1132	T 1132
Molecular mechanisms	Enzyme Inhibitors	Cyclooxygenase Inhibitors	S 1438	S 2064; S 1438; N 5023
Molecular mechanisms	Enzyme Inhibitors	Cytochrome P-450 Enzyme Inhibitors	N/A	T 7883; O 8757; 1503614; 1505305; 1504260
Molecular mechanisms	Enzyme Inhibitors	Folic Acid Antagonists	N/A	T 7883
Molecular mechanisms	Enzyme Inhibitors	Hydroxymethylglutaryl-CoA Reductase Inhibitors	S1792	S1792
Molecular mechanisms	Enzyme Inhibitors	Lipoxygenase Inhibitors	N/A	A 3711; M 2692; N 5023; R 5523
Molecular mechanisms	Enzyme Inhibitors	Monoamine Oxidase Inhibitors	N/A	P 8013; 1500462
Molecular mechanisms	Enzyme Inhibitors	Nucleic Acid Synthesis Inhibitors	N/A	L 2037
Molecular mechanisms	Enzyme Inhibitors	Phosphodiesterase Inhibitors	I 0157; I 5879	P 3510; E 1279; U 6756
Molecular mechanisms	Enzyme Inhibitors	Protease Inhibitors	N/A	210238
Molecular mechanisms	Enzyme Inhibitors	Protein Kinase Inhibitors	S 8442; S2673	S1017
Molecular mechanisms	Enzyme Inhibitors	Protein Synthesis Inhibitors	N/A	1500186; E 2375
Molecular mechanisms	Enzyme Inhibitors	Topoisomerase Inhibitors	N/A	1502335; 1503614; 1503278; 1504260; O 8757; M 6545; 1506427; L 2906; 1505305
Molecular mechanisms	Fibrin Modulating Agents	Antifibrinolytic Agents	N/A	1502254
Molecular mechanisms	Membrane Transport Modulators	Calcium Channel Agonists	F-131	F-131
Molecular mechanisms	Membrane Transport Modulators	Calcium Channel Blockers	F 9677	1506024
Molecular mechanisms	Membrane Transport Modulators	Neurotransmitter Uptake Inhibitors	N/A	N-142
Molecular mechanisms	Membrane Transport Modulators	Potassium Channel Blockers	N/A	L-134
Molecular mechanisms	Mitosis Modulators	Antimitotic Agents	S1297	N/A
Molecular mechanisms	Neurotransmitter Agents	Adrenergic Agents	N/A	I 5627; T 4680; R-134; 1506024; C3993; T 6050; C-231
Molecular mechanisms	Neurotransmitter Agents	Cannabinoid Receptor Modulators	N/A	O 0383
Molecular mechanisms	Neurotransmitter Agents	Cholinergic Agents	N/A	D 5891
Molecular mechanisms	Neurotransmitter Agents	Dopamine Agents	P 1793	P-105; C-130
Molecular mechanisms	Neurotransmitter Agents	GABA Agents	N/A	N-142; P-118; E-006
Molecular mechanisms	Neurotransmitter Agents	Histamine Agents	T 9652	1503708; T 9652; 1506422
Molecular mechanisms	Neurotransmitter Agents	Neurotransmitter Uptake Inhibitors	N/A	N-142
Molecular mechanisms	Neurotransmitter Agents	Purinergic Agents	C 5982; D-134	M 1809
Molecular mechanisms	Neurotransmitter Agents	Serotonin Agents	C 6022	N/A
Physiological effects	Antispermatogenic Agents	Spermatocidal Agents	N/A	1505292; 1502099
Physiological effects	Central Nervous System Depressants	Anesthetics	D126608	D126608; P 5052
Physiological effects	Central Nervous System Depressants	Hypnotics and Sedatives	N/A	D126608
Physiological effects	Central Nervous System Depressants	Tranquilizing Agents	P 1793	N/A
Physiological effects	Growth Substances	Angiogenesis Modulating Agents	S 8442	N 4779
Physiological effects	Growth Substances	Growth Inhibitors	N/A	N 4779
Physiological effects	Growth Substances	Micronutrients	N/A	1500143; 1502254; 1501203; 1500838
Physiological effects	Hormones, Hormone Substitutes, and Hormone Antagonists	Hormone Antagonists	N/A	1500557; R 1402; L-109
Physiological effects	Hormones, Hormone Substitutes, and Hormone Antagonists	Hormones	M 5250	O 0383; 1500632; 1500244
Physiological effects	Immunologic Factors	Adjuvants, Immunologic	N/A	1503051
Physiological effects	Immunologic Factors	Immunosuppressive Agents	C 3662	1504107; S1199; U 5882
Physiological effects	Neurotransmitter Agents	Adrenergic Agents	N/A	I 5627; T 4680; C-231; 1506024; C3993; T 6050; R-134
Physiological effects	Neurotransmitter Agents	Cholinergic Agents	N/A	D 5891
Physiological effects	Neurotransmitter Agents	Dopamine Agents	P 1793	P-105; C-130
Physiological effects	Neurotransmitter Agents	GABA Agents	N/A	P-118; N-142; E-006
Physiological effects	Neurotransmitter Agents	Histamine Agents	T 9652	T 9652; 1503708; 1506422
Physiological effects	Neurotransmitter Agents	Neurotransmitter Uptake Inhibitors	N/A	N-142
Physiological effects	Neurotransmitter Agents	Purinergic Agents	C 5982	M 1809
Physiological effects	Neurotransmitter Agents	Serotonin Agents	C 6022	N/A
Physiological effects	Peripheral Nervous System Agents	Autonomic Agents	D-104	E 2375; T 6050; I 5627; D 5891
Physiological effects	Peripheral Nervous System Agents	Neuromuscular Agents	N/A	S 8251
Physiological effects	Peripheral Nervous System Agents	Sensory System Agents	I 7378; N 1016; S 1438; N 0630	1503278; T 4512; L 0664; S 2064; 1504107; P 8386; R 5523; M 6545; S 1438; N 5023
Physiological effects	Protective Agents	Anticarcinogenic Agents	H 7779	1503051; S 1438; H 7779
Physiological effects	Protective Agents	Antioxidants	M 5250	1505755; 210238; M 4008; 1505256; 1501109; T 1698; R 5523; N 5023; 1505268; U 5882; M 4145; Q 0125
Physiological effects	Protective Agents	Neuroprotective Agents	N/A	L-134; U 5882
Physiological effects	Protective Agents	Radiation-Protective Agents	N/A	U 5882
Physiological effects	Reproductive Control Agents	Contraceptive Agents	N/A	1504019; 1505292; G8761; 1502099
Physiological effects	Reproductive Control Agents	Tocolytic Agents	I 7378	N/A
Therapeutic uses	Anti-Infective Agents	Anti-Bacterial Agents	N/A	1500186; 1506324; 1500492; L 2906; D 6140; 1505305; 1503202; 1503614; 1504260; O 8757
Therapeutic uses	Anti-Infective Agents	Antifungal Agents	C 3662	1506173; 300147; 1503202; 1505329; 1500189
Therapeutic uses	Anti-Infective Agents	Anti-Infective Agents, Local	N/A	1505168
Therapeutic uses	Anti-Infective Agents	Anti-Infective Agents, Urinary	N/A	1504260; 1506173; T 7883; O 8757
Therapeutic uses	Anti-Infective Agents	Antiparasitic Agents	N/A	1505329; 1500186; 300147; E 2375; T 7883
Therapeutic uses	Anti-Infective Agents	Antiviral Agents	F7932	L 2037
Therapeutic uses	Anti-Inflammatory Agents	Anti-Inflammatory Agents, Non-Steroidal	M 1275; I 7378; S 1438; N 0630	R 5523; 1504107; S 1438; L 0664; S 2064; T 4512; N 5023; P 8386
Therapeutic uses	Antineoplastic Agents	Angiogenesis Inhibitors	S 8442	N 4779
Therapeutic uses	Antineoplastic Agents	Anticarcinogenic Agents	S 1438; H 7779	S 1438; 1503051; H 7779
Therapeutic uses	Antineoplastic Agents	Antimitotic Agents	S1297; S1364	N/A
Therapeutic uses	Antineoplastic Agents	Antineoplastic Agents, Hormonal	N/A	1500557; 1500632
Therapeutic uses	Antineoplastic Agents	Antineoplastic Agents, Phytogenic	S2423	210238; 1502099
Therapeutic uses	Antineoplastic Agents	Topoisomerase Inhibitors	N/A	1503614; 1504260; 1502335; O 8757; L 2906; 1503278; M 6545; 1505305; 1506427
Therapeutic uses	Antirheumatic Agents	Anti-Inflammatory Agents, Non-Steroidal	M 1275; I 7378	R 5523; N 5023; S 1438; 1504107; L 0664; T 4512; S 2064; P 8386
Therapeutic uses	Antirheumatic Agents	Gout Suppressants	I 7378	N/A
Therapeutic uses	Cardiovascular Agents	Anti-Arrhythmia Agents	F 9677	N/A
Therapeutic uses	Cardiovascular Agents	Antihypertensive Agents	N-144; S2482	P 8013; 1506024; C3993; R-134; 1504261; 1500462; 1505261; SML0245
Therapeutic uses	Cardiovascular Agents	Calcium Channel Blockers	N-144; F 9677	1506024
Therapeutic uses	Cardiovascular Agents	Cardiotonic Agents	N/A	H 0627; I 5627; E 1279
Therapeutic uses	Cardiovascular Agents	Potassium Channel Blockers	L-134	L-134
Therapeutic uses	Cardiovascular Agents	Vasoconstrictor Agents	N/A	F-131
Therapeutic uses	Cardiovascular Agents	Vasodilator Agents	N-149; F 9677; N-144; R 3277	C3993; E 1279; P 3510
Therapeutic uses	Central Nervous System Agents	Alcohol Deterrents	N/A	T 1132
Therapeutic uses	Central Nervous System Agents	Analgesics	N 0630; M 1275; I 7378; S 1438	1503278; M 6545
Therapeutic uses	Central Nervous System Agents	Anticonvulsants	N/A	N-142
Therapeutic uses	Central Nervous System Agents	Anti-Dyskinesia Agents	P 1793; D9446	N/A
Therapeutic uses	Central Nervous System Agents	Anti-Obesity Agents	N/A	E-006
Therapeutic uses	Central Nervous System Agents	Central Nervous System Depressants	P 1793	D126608; P 5052
Therapeutic uses	Central Nervous System Agents	Emetics	N/A	E 2375
Therapeutic uses	Central Nervous System Agents	Neuroprotective Agents	N/A	U 5882; L-134
Therapeutic uses	Central Nervous System Agents	Psychotropic Drugs	P 1793	N/A
Therapeutic uses	Dermatologic Agents	Keratolytic Agents	R 2625	1502016
Therapeutic uses	Dermatologic Agents	Photosensitizing Agents	N/A	P 8293
Therapeutic uses	Gastrointestinal Agents	Anti-Ulcer Agents	S 4443	S 4443
Therapeutic uses	Gastrointestinal Agents	Cathartics	N/A	E 2375
Therapeutic uses	Gastrointestinal Agents	Emetics	N/A	E 2375
Therapeutic uses	Hematologic Agents	Coagulants	N/A	1502254
Therapeutic uses	Hematologic Agents	Platelet Aggregation Inhibitors	S2232	1300030; R 5523; U 6756; C 7238; 1506024
Therapeutic uses	Lipid Regulating Agents	Hypolipidemic Agents	S1792	1501109; S1792
Therapeutic uses	Radiation-Sensitizing Agents	Photosensitizing Agents	N/A	P 8293
Therapeutic uses	Renal Agents	Anti-Infective Agents, Urinary	N/A	1506173; O 8757; T 7883; 1504260
Therapeutic uses	Reproductive Control Agents	Contraceptive Agents	N/A	1502099; 1505292; 1504019; G8761
Therapeutic uses	Respiratory System Agents	Anti-Asthmatic Agents	I 0157	I 5627; T 6050

## Sheet: title_legend
TABLE EV2 - List of 102 MeSH terms associated with some of the active compounds identified in the zebrafish and C. elegans screens.
