# Supplementary material for: Systematic pharmacological screens uncover novel pathways involved in cerebral cavernous malformations
Source: EMBO Mol Med. 2018 Sep 4;10(10):e9155. doi: 10.15252/emmm.201809155 (PMC6180302; doi:10.15252/emmm.201809155)
Supplement: Supplementary file 4 — Table EV3 [file EMMM-10-e9155-s004.xlsx]

## Sheet: Table EV3
BH corrected value	p-value	target (H. sapiens)	C. elegansorthologs	total number of compounds	number of positive compounds	positive compounds	negative compounds
1.23111e-05	1.5564e-08	TOP2A	R05D3.12; Y46H3C.4; CIN-4; TOP-2	53	18	1505345; 1505305; 1503614; 100360; 1503278; 1502247; 1504260; O 8757; 1504130; P 7912; 1502359; M 6545; 1506427; M 4008; L 2906; 1502335; M 6760; 310031	1502338; C 8645; 1506441; 1504094; 1503239; 1503721; 1503215; E 3380; E 1383; 1502044; 1502024; 300554; 1500444; 1504065; 1502037; I 1656; 1504303; 1500440; 1505708; 1500756; N 4382; 1505484; G 6649; 330001; 1500223; 1505802; 1502259; 1502329; 1500190; 201604; 1500903; A 9809; 210296; 1505483; 1505328
5.26631e-05	1.33156e-07	VDR	ODR-7; NHR-8	27	12	1505345; 1503051; S1466; 1500143; N 5023; 1504053; 1501203; S1467; 270078; 1500838; 200743; 1500276	270049; 1504101; 1503606; M 8046; 1502206; 1500362; S1469; K 1003; 1501140; 1503678; 1505615; 1500247; S4035; 1500835; 270076
0.000108631	6.23866e-07	CYP3A4	CYP-13A2; CYP-13B1; CYP-25A2; CYP-25A4; CYP-25A3; CYP-25A1; CYP-25A6; CYP-13A5; CYP-13A3; CYP-13A1; CYP-13A10; CYP-13A8; CYP-13A7; CYP-13A4; CYP-13A6	950	107	1500838; G 6793; E 2387; S 9692; S 7690; T 7290; F 4303; 1500244; I-122; 1504019; D 5794; 1503614; T 7697; 1505141; O 2139; O 0383; S 2064; 1505261; L 2906; D-027; X-103; S 0441; M 1022; 1500151; C-191; I 1149; P 5052; A 1977; T 5318; 1506051; R 5648; T 4818; L 1415; P 4509; C-277; T 7822; 1505345; D 5891; P 3510; D 8690; GSK1660450B; E 1279; S 8817; M 6760; U 5882; 1503708; H 0627; S 2381; I4409…	N-149; 1500685; 1500646; L-119; D 9766; 1505176; 1505433; 1500441; P-233; M 1818; 1506031; C 1159; 1500248; 1500362; GW873004X; 1502015; H 9882; 1501143; C 6305; 1506401; C 9754; 1500861; SKF-106164-A2; S 8139; N 0287; A-129; B-015; 1505307; B 5016; 1501173; 1505990; 1506451; D 4007; 1500995; 1505342; F 6777; 1500866; M 0814; 1505754; D 8555; S 8502; 1500238; D 8399; 1506421; 1500300; F 9552; B-1…
0.000108631	4.43009e-07	EGFR	LET-23	178	33	T 4568; GW869810X; T 7290; GSK969786A; GW574783B; T 9652; T 7697; GW569530A; GW566221B; GSK182497A; S 0441; T 4318; GW574782A; T 4443; GI262866A; T 6943; GW633459A; 200774; GW664114X; S1107; T 5193; 1506422; T 4818; T 5568; T 7540; 1505345; T 7822; GSK238583A; T 4693; S1181; 1500492; T 7665; 1503708	1505304; 1502127; 2300137; Z 4626; SB-216385; GW707818B; GW684626B; 200419; GW846105X; 201309; GW461104B; D 7802; GSK306886A; C 9510; GSK319347A; T 2067; S1487; GW580496A; 1506397; GW784684X; GW568377B; 240958; GW680191X; 1505955; K 3888; GW281179X; 200499; GW689066X; 200139; PZ0109; M 8131; GW459135A; C 3353; 120693; GW807930X; 1504420; 1506003; S1470; S1363; H 9523; 200789; M 7277; 1502245; 150…
0.000108631	6.86666e-07	ERBB2	LET-23	124	26	T 7540; T 7697; G 6416; GW566221B; GSK182497A; GW569530A; T 7822; T 5193; 1506422; GW869810X; GSK969786A; T 4818; E 2387; GSK1030058A; GW574783B; T 5568; 1500492; GW633459A; GI262866A; S1107; GSK238583A; GW574782A; T 4693; T 4318; T 4443; S1181	1500353; GW301888X; GW804482X; GW514784X; GW582764A; GR269666A; SB-253226; GSK1030059A; GW807930X; GSK1024304A; GW459135A; GW461487A; GW273749A; GW282974X; S1470; SKF-97255; 1505981; S1363; GW784684X; GW583373A; GSK192082A; GSK238063A; GSK312948A; GW680191X; K 3888; 1505955; GW568377B; GW576924A; GW689066X; GW281179X; GW659893X; GW846105X; GW434756X; GW461104B; GSK300014A; GSK319347A; 1500138; GS…
0.000132374	1.0041e-06	MPG	-	7	6	1502099; G8761; A 1895; M 6545; 1503278; 1504019	1505163
0.000214838	1.90122e-06	CYP2C9	CYP-36A1; CYP-35A4; CYP-33C2; CYP-33E1; CYP-14A1; CYP-14A4; CYP-33D1; CYP-35B1; CYP-34A9; CYP-34A5; DAF-9; CYP-33D3; CYP-33E2; CYP-33C5; CYP-34A4; CYP-33C9; CYP-34A8; CYP-35C1; CYP-35A1; CYP-34A6; CYP-35A5; CYP-35A3; CYP-23A1; CYP-35B2; CYP-33A1; CYP-14A3; CYP-35D1; CYP-33C3; CYP-34A2; CYP-33C8; CYP-33C12; CYP-33C4; CYP-34A1; CYP-34A7; CYP-14A5; CYP-33C6; CYP-33C1; CYP-33B1; CYP-14A2; CYP-35B3; C…	576	72	S 8817; A 1895; 1503873; M 6760; U 5882; 1503708; N 4779; T 7665; 1504053; S 4443; I 1149; P 5052; C-191; T 5318; L 1415; P 8386; 1505345; S-168; 1500185; 1502254; D 8690; 270078; L 2906; L 5783; M 1022; C-130; 1500151; S 3191; 1500838; S 9692; S 7690; T 7290; D 5794; I-122; 1504019; 1500244; T 7697; 1505141; O 2139; 1505261; S 2064; 307031; 1505256; 1505314; N-170; 1500632; M 1809; 1505755; 1500…	1503606; 200499; 1500584; F 9397; 1501185; T9576; T 9033; 1505818; 1500119; 270076; 1500287; 1505615; D-131; 1505725; 1505209; P 4405; D 8065; 1506003; T-182; 1503078; 310009; 1500325; 1505887; 1502028; 1502206; 102076; 1500487; 1501103; 1500508; T 2528; 1503210; 1500586; SKF-104365; 1500159; 1503975; Z 4626; H-168; 1600964; H 1512; C 9611; P 1675; 1504209; 1500308; M 1692; 1503252; G-017; H 8645…
0.000278504	2.81672e-06	RARA	DAF-12; ODR-7	11	7	A9480; 1500143; 1501203; 1503051; 1502016; T 3757; R 3255	1502013; R 2625; 1504101; 1502376
0.000434731	4.94637e-06	BCL2	-	25	10	1505300; 1504019; H 0627; 210239; 241071; 210238; 1502099; 210242; G8761; 200111	I-106; 1500347; 1505371; 1500759; 1502333; 1502363; 210850; I 4883; 1503908; M 5250; 1502108; 1500690; T 7402; 1500376; C3618
0.000501046	6.33434e-06	PRKCG	PKC-2; TPA-1	12	7	T 5568; S1181; 1504019; S1107; T 4443; G8761; T 3434	R 7772; 1505851; K 3888; P 8139; S1470
0.000540588	7.51766e-06	BACE1	-	26	10	1505141; 210242; 210238; 210239; 1505345; I 3766; 1504146; M 6760; 1505132; M 4008	200846; 1502245; 1502212; M 6690; 300012; 1502259; 1504200; 205113; 200433; 102076; 1504403; N 2034; 1504065; 1506003; A 3145; 1505710
0.000698841	1.06019e-05	RORA	NHR-23	9	6	307031; 1500847; 107022; 307032; 1504051; 1500849	200013; 201477; R 8875
0.00153095	2.92883e-05	ALOX15	-	19	8	1501109; 1504130; 1502247; N 5023; 1504015; 212097; 1505345; 1503202	1505138; 1505147; 1501012; 1505176; 100101; 1503730; 1505465; 1502206; 1500330; 1504002; 1505909
0.00153095	3.09673e-05	CYP1A2	-	969	102	S 3191; M 1022; C-130; M 4145; 1502016; L 5783; D-027; S 2064; 1505261; O 2139; O 0383; 1503614; T 7697; I-122; 1504019; F 4303; S 9692; S 7690; T 7290; 1506199; G 6793; 307032; R 3255; S 4443; N 3136; I4409; T 7665; L 0258; F-131; N 4779; U 5882; T 3757; H 0627; S 2381; M 6760; 1503873; T5576; A 1895; E 1279; S 8817; D 8690; 1502254; 1505345; S-168; T 7822; C-277; P 4509; T 4818; L 1415; T 5318;…	1504076; S2271; B 2417; P 5654; 290030; S 8010; N-211; L 2411; I 2760; N 1392; M 2537; 1505880; 1506175; A 5006; B-134; GW642138X; 1505532; 1505977; F 2802; 1500433; 1504041; GW607049C; 1501016; A 1824; 2300218; F 6513; 1503031; GW282449A; 1502237; 1505102; 1500136; 1506156; 1505024; C 0737; F 9677; 231084; F 7927; S2423; GSK364507A; A 6566; S1247; 1505770; 1500440; G 0639; 1505410; 1505369; GW28…
0.00153095	2.89077e-05	TLR4	TOL-1; ULP-2	4	4	N-165; 1500492; N 7758; N-176
0.00153095	3.07158e-05	TOP2B	TOP-2; CIN-4; Y46H3C.4; R05D3.12	42	12	1504260; O 8757; L 2906; 310031; 1504130; M 6760; 1503278; 1505305; 1503614; M 6545; 1506427; 1502247	1500223; C 8645; 1504094; 1505802; 1503721; 1503239; 1502245; 1502338; 330001; 200846; 1505143; 201315; 1502044; 1503215; 1504834; 1504065; 1502037; 1500903; 1504303; I 1656; 1500444; 1500190; 1505708; 1500756; A 9809; 1506432; 1505483; A 3145; 1500440; 1502312
0.00162482	3.90286e-05	CAMK2B	UNC-43	7	5	T 3434; T 4443; S1107; T 5568; S1181	S1470; R 7772
0.00162482	3.90286e-05	CYP27A1	CYP-44A1	7	5	1500838; S1466; S1467; 1500276; 200743	S4035; S1469
0.00162482	3.90286e-05	RCE1	FCE-2	7	5	1506427; 1506324; O 8757; 1502335; 1504260	A-145; 1502044
0.00202982	5.13228e-05	ALOX12	-	11	6	1504130; 212097; 1504015; N 5023; 1502247; 1503202	100528; 1502206; 1505465; 1504002; 1500330
0.00265841	7.05773e-05	FAAH	FAAH-2; FAAH-3; FAAH-1; FAAH-5; FAAH-4; FAAH-6	16	7	O 2139; P0105; O 0383; 1300030; A 1977; D126608; T 1132	330058; 1505311; P 0359; 1503322; 1506156; 300020; 1505022; 1500262; 1504347
0.00322324	9.77974e-05	PRKCZ	PKC-3	8	5	G8761; T 3434; S1181; S1107; 1504019	S1470; K 3888; R 7772
0.00322324	9.77974e-05	RARB	DAF-12; ODR-7	8	5	A9480; Snv17; 1502016; R 3255; T 3757	1502013; R 2625; 1502376
0.00322324	9.63113e-05	RXRB	-	12	6	H 7779; 1501203; 1500143; R 3255; T 3757; 1502016	1502376; 1505041; 330086; R 2625; 1506103; 1502013
0.00342141	0.000112461	PLK4	-	17	7	G 6416; T 4443; S1107; S1181; T 5568; GSK507358A; T 3434	GW305074X; K 3888; 1502245; GR105659X; 211126; GSK562689A; 1504070; S1470; R 7772; 201727
0.00342141	0.000112461	RORC	NHR-23	17	7	T 3757; 107022; 1500847; R 3255; 1502016; 1504051; N 5023	1505615; 1500247; R 2625; 1800031; 1502013; 1505041; 1502206; M 8046; 1500362; K 1003
0.0039877	0.000136116	PRKCI	PKC-3	5	4	S1181; 1504019; S1107; G8761	R 7772
0.00584187	0.000206792	STK3	STRD-1; C01C4.3; CST-2; CST-1	9	5	T 3434; S 9692; S1181; P 0453; S1107	R 7772; S1470; K 3888; SB-601273
0.00751838	0.000275642	PRKCD	TPA-1	14	6	G8761; T 3434; 1505345; S1181; S1107; 1504019	P 8139; K 3888; SKF-31736; 1500572; S1470; H-135; 1504370; R 7772
0.00869716	0.000395825	BCL2L2	-	3	3	1502099; G8761; 1504019
0.00869716	0.000384613	CDC25A	CDC-25.4; CDC-25.2; CDC-25.3; CDC-25.1	6	4	P0105; N 1786; 1505329; E 1779	1500876; 1505337
0.00869716	0.000395825	CDC25C	CDC-25.4; CDC-25.2; CDC-25.3; CDC-25.1	3	3	1502254; P0105; N 1786
0.00869716	0.000384613	CYP2R1	CYP-33C5; CYP-34A4; CYP-33C9; CYP-35C1; CYP-34A8; CYP-35A1; CYP-34A6; CYP-35A5; CYP-23A1; CYP-35A3; CYP-36A1; CYP-35A4; CYP-33C2; CYP-33E1; CYP-14A1; CYP-14A4; CYP-34A9; CYP-35B1; CYP-34A5; CYP-33D1; DAF-9; CYP-33D3; CYP-33E2; CYP-14A5; CYP-34A7; CYP-33C6; CYP-33C1; CYP-33B1; CYP-14A2; CYP-35B3; CYP-33C7; CYP-34A10; CYP-35A2; CYP-33C11; CYP-35B2; CYP-33A1; CYP-35D1; CYP-14A3; CYP-33C3; CYP-34A2; …	6	4	1500276; S1467; S1466; 1500838	S1469; S4035
0.00869716	0.000388718	NPC1L1	NCR-1; NCR-2	10	5	307031; 1500847; 107022; 307032; 1504051	1505203; 270083; 1500645; 1505083; 1505123
0.00869716	0.000395825	RBP1	LBP-8; LBP-5; LBP-7; LBP-6	3	3	1500143; 1501203; 1503051
0.00869716	0.000395825	RBP4	-	3	3	1500143; H 7779; 1501203
0.0127534	0.000596555	SLCO1B3	F21G4.1	142	22	1505261; 210242; 1505292; 1503722; 100009; 1504019; 1503278; S2296; 200007; 1500201; 201539; 1504110; 1505213; 1500143; 1502099; G8761; L-109; M 6545; 1503051; 100162; 300018; 1505256	1504030; 2300261; 100517; 1500171; 1502005; 1500350; 1505321; 100358; 1505367; 1503918; 1505803; 1504179; 100650; 1504016; G 6649; 1504231; T 7402; 210296; C 3662; 100032; 1505483; 1504913; 201524; 1500762; 300549; 1501176; 1500774; 1504204; 100003; 100008; 1504401; 1500611; 100566; E 1383; 100058; 1505672; T 9034; 100012; 100014; 1502288; 1503602; 1500529; 1503908; 1505206; 100047; 1500282; 1002…
0.0134786	0.000647518	PRKCQ	TPA-1	16	6	G8761; S1181; P 0453; S1107; 1504019; 1505345	S2622; GW440138A; P 8139; GSK301329A; SB-693578; I 6391; P 0878; SB-601273; 1504370; R 7772
0.0151978	0.000845391	APEX1	EXO-3	7	4	R-115; H 2380; A 1895; M 6760	1505163; 1504065; 1503239
0.0151978	0.000845391	CREB1	CRH-1	7	4	1500151; N-165; N 7758; N-176	1500667; 1504002; B 2134
0.0151978	0.000845391	CYP26A1	-	7	4	H 7779; 1501203; 1500143; 1503051	1500362; 1503604; K 1003
0.0151978	0.000845391	MMP14	ZMP-2; K03B8.6; ZMP-1; ZMP-5	7	4	1505300; 210239; 210238; 210242	1505410; E4660; 1500759
0.0151978	0.000845391	RARG	ODR-7; DAF-12	7	4	1502016; T 3757; R 3255; H 7779	1502376; R 2625; 1502013
0.0151978	0.000845391	SGK2	SGK-1	7	4	T 3434; S1181; P 0453; S1107	R 7772; K 3888; S1470
0.0227464	0.0013228	EPHA2	DDR-2; VAB-1; F09A5.2	18	6	S1107; 270078; S1181; 1500457; 1504053; GSK507358A	R 7772; GW572399X; SB-219952; GSK175726A; GSK562689A; S1470; SB-284852-BT; SB-284851-BT; SB-250715; 270076; K 3888; 1500835
0.0227464	0.0013107	HSP90AA1	DAF-21	69	13	212097; 1506173; O 0383; D 8690; N-170; 1503202; C 7522; 1503341; P 4509; 1503873; T 1132; M 7445; 1500189	1500626; H 2138; 1500362; P 9375; 1503847; 1500328; 1505309; SKF-97620; 1503200; 201604; 1500521; 1503610; 1301013; GW345098X; 1503322; 1505464; 201595; 1505761; 1505991; H 0879; W 1628; 1503975; Z 4626; 1500202; P 0359; 1503297; 1504214; SKF-97359; 1504140; C 6019; 1500200; SKF-97255; 1500262; 1502010; E 0137; C 3930; SKF-96418; 1500353; 1505786; 1503253; 1500623; D 1260; 1501148; 1506156; 15004…
0.0227653	0.00149658	ALDH1A2	ALH-1; ALH-2	4	3	1503051; 1500143; 1501203	1503604
0.0227653	0.00143828	CYP2C19	CYP-14A2; CYP-33C7; CYP-35B3; CYP-34A10; CYP-35A2; CYP-33C11; CYP-33C1; CYP-33B1; CYP-14A5; CYP-34A7; CYP-33C6; CYP-34A1; CYP-33C8; CYP-33C12; CYP-33C4; CYP-14A3; CYP-35D1; CYP-33C3; CYP-34A2; CYP-35B2; CYP-33A1; CYP-35A5; CYP-23A1; CYP-35A3; CYP-34A6; CYP-33C9; CYP-34A8; CYP-35C1; CYP-35A1; CYP-33C5; CYP-34A4; CYP-33D3; CYP-33E2; CYP-14A4; CYP-33D1; CYP-35B1; CYP-34A9; CYP-34A5; DAF-9; CYP-33C2;…	597	63	G8761; E 3770; N 5023; L-134; M 1022; T 4318; S 0441; O 2139; 1505141; N-142; S1792; S 2064; 1505261; N 1786; D 5794; I-122; 1504019; M 2692; G-120; S 9692; S 7690; T 7290; B 5556; 1500838; 1505132; R 0500; 1506199; G 6793; T 1132; 1500557; I4409; 1504107; L 0258; N-170; T 3757; S 2381; D126608; 1503341; T 4693; 307031; A 1895; M 6760; S 8817; 1502254; 1506024; L 2037; D 8690; T 7540; 1500185; G …	C 0331; 1503100; 1501107; A 9950; Z 3003; P 1793; 1502223; 1506064; 1502092; 1500478; 1504508; 1500500; GW872411X; I 9532; 1506025; L 6668; N-158; C 4662; 201595; 1505119; 1500239; N-153; 1500987; O 1008; 1502281; P 8511; S 5192; 1500599; 107023; Y-102; 1500216; U-106; T-122; GSK189015A; K 1888; M 3808; 300554; 307022; S 1441; B 2292; T 4376; D 8040; 1504302; I-160; 310012; P 4015; P 0130; 150423…
0.0227653	0.00138589	DRD3	DOP-6; DOP-4; DOP-3; TYRA-3; NPR-31; DOP-2	151	22	S2663; T 9652; S-168; S2168; 1500244; D-002; B 5556; C3993; P-103; 1506422; T 1132; S 3191; P-105; P-216; G 5793; D-029; G 9659; 1503708; C-130; S-008; D-027; Q-110	F-100; 1501002; S 2941; C 6019; H 8653; 1503081; 1500575; M 2776; 1500576; 1504914; 2300348; D-122; P-102; 1505187; D-042; 1500277; M 2525; B 7148; N 3529; 1501152; 1500220; 1503934; 1505216; T 0410; 1500862; H 9523; D-030; T 9025; E-101; T-165; Q-102; 1301006; S 7771; S 0693; 1500325; A 5922; 1505260; L-135; C 1671; P 0618; A 4393; 1505690; 1503874; D 9628; S-159; W-108; R 0875; 2300212; C 5270;…
0.0227653	0.00149658	GC	-	4	3	S1467; 1500838; S1466	S1469
0.0227653	0.00149658	IDH1	IDH-1	4	3	1503875; 1504015; 1500189	1505909
0.0227653	0.00149658	POLA1	Y47D3A.29	4	3	307032; 307031; S1199	100612
0.0237745	0.00159299	AMY1A	C50B6.7	8	4	310031; 1504130; 1502247; M 6760	1504065; 1300015; 1505172; 1504115
0.0240752	0.001674	G6PD	GSPD-1	39	9	D-029; N 5023; 1504053; D-027; T 1132; 270078; P 5052; B 5556; D-002	310009; 100303; D-042; 1503265; P 2016; 200010; 270083; 307019; E-100; 1505745; 1500262; D-030; 1701048; E 3520; P 8887; 1500645; N 3510; 300610; S 4063; 1501188; 270076; A 4393; 1502206; 200012; 1505083; 1505123; 100652; 307021; 1500129; 1500649
0.0240752	0.00164941	HMGCR	HMGR-1	13	5	S1792; 1500847; 107022; 1505213; 1503722	1504236; 1503977; 211539; 1502267; 310002; 1504913; 1506183; 1505803
0.0246322	0.00174387	APP	APL-1	32	8	M 6760; C3993; 1505132; 1505141; 210239; K 1015; 1505345; I 3766	1601021; 1505143; B 4311; 1505444; 1505142; 1504200; 200258; R 5010; 1506191; S 8567; 1504257; 1502223; 1505269; 1500533; A9605; 210800; S3322; 1506202; 1504065; 1500535; 1500741; 1300012; 1503987; C 0625
0.0251696	0.00181374	AKT2	C56G2.5; AKT-2; AKT-1; T24D5.4	47	10	GSK949675A; GSK902056A; GSK1269851A; S1181; T 3434; SB-245391; GSK1487252A; GSK507358A; GSK1660450B; S1107	GSK1383281A; GSK554170B; GSK943949A; GSK938890A; GSK1322949A; GSK1581427A; S1470; GSK1321565A; GSK1229959A; K 3888; GSK561866B; GW876790X; SB-759335-B; 211126; GSK1383280A; GSK507274A; GSK1007102B; I 7016; GSK1321561A; M 9656; GSK614526A; R 7772; GSK1323434A; GSK1000163A; GSK562689A; SB-747651-A; GSK1389063A; GSK1287544A; GSK1325775A; SB-229482; GSK619487A; GSK1307810A; SB-772077-B; GSK1581428A; …
0.0326427	0.00241261	AGTR1	NPR-15; NPR-29; NPR-30; NPR-33	14	5	C 7522; T 1132; SML0245; L 1415; 1505261	1505206; 1505205; 1502288; 1504273; M 1777; 1505209; 1504259; 1500262; 1504108
0.0326427	0.00243479	DPP4	DPF-2	20	6	107022; 1500847; 1504051; 307031; L-109; M 6760	1503880; 2300261; 1505460; 1502323; 107023; 1504081; 1505831; 1506318; 1505802; 270029; 1506485; 1504065; H-128; A 9699
0.0356206	0.00270194	CDC42BPA	F59A6.5; MRCK-1; W02B8.2	9	4	T 3434; GSK507358A; S1107; S1181	R 7772; 1504834; S1470; GSK562689A; K 3888
0.0356608	0.00275007	CYP2D6	CYP-23A1; CYP-33C11; CYP-14A2; CYP-33C7; CYP-33B1; CYP-33C1; CYP-33C6; CYP-33C9; CYP-14A5; CYP-33C5; CYP-33D3; CYP-33E2; DAF-9; CYP-33C12; CYP-33C4; CYP-33C8; CYP-14A4; CYP-33D1; CYP-14A1; CYP-33C2; CYP-14A3; CYP-33C3; CYP-33E1; CYP-33A1; CYP-36A1	804	79	P 4509; C-277; U 6756; T 4818; L 1415; T 5318; P 5052; C-191; D 8690; 1502254; 1505345; S-168; 1503873; M 6760; A 1895; S 8817; N 3136; S 4443; T 7665; L 0258; 1503708; U 5882; T 3757; H 0627; S 2381; F 4303; S 9692; S 7690; 1506199; D 8190; 1500838; 1505261; D 5794; I-122; N 7758; 1504019; D-027; L 5783; S 3191; G 9659; M 1022; C-130; T 5193; P 7912; 1505755; D 6908; 1500632; L 2037; T 7540; E 2…	1500293; U-115; M 1514; U-103; 1500183; PZ0132; GSK317354A; A 9899; D-003; S1124; 1503080; D 0411; 1506472; 1503242; Q 1250; 1500687; 1500200; 1500240; C-147; 1501120; 1500259; L 3791; 1504827; 1500350; 1500171; 291552; GW551191X; A4673; R-121; 1505704; 1500272; 1503600; C 8863; 1500184; 1505252; I 6138; O 0886; P 8227; C 3662; 1506402; T 6376; 1500354; 1503262; M-108; S 2816; L 3040; 1505163; 15…
0.0397188	0.00311323	PTPN1	-	67	12	300018; 200046; 102058; 300147; S2296; 1505132; 270078; 1505141; 1504053; P 0108; I 3766; 100360	300546; C 0625; 1800031; A 4910; 1400156; 1504415; 1505871; 1500835; 310021; 210203; 310041; 201664; 240942; 1300017; 1504306; 100550; 1500765; 1505250; 1506169; 270076; 201580; GW276655X; 1503804; H8664; F 6886; 300010; 1505123; 1505812; 1503987; 100552; 200034; 1504038; 201588; 1500907; 1503904; 1505484; 200070; 1500990; 1501022; GW301784X; GW275944X; 1506352; 1500645; 1504016; 1506457; S2266; …
0.040335	0.00321252	TACR2	TKR-1; TKR-2	35	8	S 8817; T 1132; 1500134; 1506422; 1500244; 1503708; T 9652; 330085	1500200; A 5330; 1500262; 1500362; T 7402; C 3662; 1500330; 1500184; 1505330; C 6019; S 5192; 1500138; 1501153; 1500328; 300565; L-119; K 1003; M 3668; 1503908; 1500220; 1502202; G 5668; D 8399; A 6976; 2300094; 1506401; 1503977
0.0409675	0.00331469	FYN	SRC-1	59	11	S1181; S 9692; D-002; 1506422; 1503708; 1500244; U 5882; GW664114X; S1107; T 9652; 1500492	330005; GSK301329A; 1500138; S2622; C 9510; 1500328; 1501153; 1503847; 210296; T 7402; 1505483; R 7772; M-129; 1500184; GW782612X; C 8863; C1335; H-168; M 7277; 2300094; 1501191; 1502384; G 6649; S1154; 1502209; M 8131; 2300312; 1504835; H 8653; 1501182; 1500353; 1301045; 2300205; S1470; 1500200; 120693; C 8221; C 6019; K 3888; 1505955; 1500403; 1505615; D 9628; SB-601273; M 8046; 1502150; SB-223…
0.0411468	0.00353727	CAMK2G	UNC-43	5	3	T 3434; S1107; S1181	S1470; R 7772
0.0411468	0.00353727	EIF4G1	IFG-1	5	3	1504019; G8761; 1502099	1501188; E 3520
0.0411468	0.00353727	MELK	PIG-1	5	3	S1181; P 0453; S1107	R 7772; S1470
0.0411468	0.00353727	ROS1	ROL-3	5	3	S1107; P 0453; S1181	R 7772; S1470
0.0462098	0.00424409	MAP4K4	MIG-15	10	4	S1181; P 0453; S1107; T 3434	R 7772; SB-693578; S1470; S2622; GSK301329A; SB-601273
0.0462098	0.00424409	MARK3	Y60A3A.16; F14H3.12; PAR-1	10	4	T 3434; S1107; P 0453; S1181	S2622; S1470; K 3888; GSK301329A; SKF-31736; R 7772
0.0462098	0.00426463	NR1I2	NHR-8; ODR-7	106	16	310039; D126608; N 5023; 1501203; I4409; A 3711; 1503873; 1500276; 1501118; 1500244; 1503202; D 8690; S1792; S1467; 1501104; 1500457	1500587; 1506431; 1500291; 1505480; 1503712; L 9664; E 9750; C 6019; 1505202; 310040; 1505022; 1504008; 1500200; 1500406; 1501201; 1502348; 330064; 1500282; 1503968; 1500529; 1503908; T-144; 1500576; C 4024; 1505760; M 8046; K 1003; 1503805; 330005; 330071; 1503941; 1505041; 330082; T 7402; 1505390; 1505032; 1502267; 1502084; 330058; P 1061; S4035; 1505958; 1502281; 1503600; 1503818; 1504101; 150…
0.0462098	0.00424409	RXRG	UNC-55	10	4	1502016; T 3757; R 3255; H 7779	R 2625; 330086; 1502376; 1505041; 1502013; 1503002
0.0462098	0.00424409	TAOK1	MES-1; B0198.3; KIN-18	10	4	S1107; P 0453; S1181; T 3434	GW642125X; R 7772; SB-601273; GSK301329A; S2622; S1470
0.0546011	0.00510807	CNR1	-	30	7	O 0383; T 4568; O 2139; A 1977; M 1022; 1300030; C 1112	1504214; 1500472; 1505203; C-271; J 4252; W-102; O8014; N-149; 1500388; 1506171; 1301013; 1506156; G1421; 1501128; 1500350; 1506172; 330058; 1505975; I 7378; 1505171; 1503600; P 0359; 1504300
0.0555284	0.00540542	LSS	-	2	2	240470; 201697
0.0555284	0.00540542	MMP7	ZMP-3; ZMP-6	2	2	210239; 210238
0.0555284	0.00540542	PPP3R1	CNB-1	2	2	1504019; G8761
0.0575189	0.00604892	AKR1B1	Y39G8B.1; Y39G8B.2	55	10	310031; M 6760; 1505132; G8761; 1505141; S 1438; 1502099; 1504019; I 3766; 100360	100101; 1505127; 1500729; 1503987; 210296; S2266; 1503225; F3680; 1503731; 1506435; 1502245; G 6649; S 8139; 1501103; 1500350; 1500752; 1505036; 1500709; 1500746; 1504200; 1502209; 1505766; 1300013; 1504065; 1502053; C 0625; 1505824; 1800031; 210369; 1500899; 1503843; 210800; C 8221; 1506003; 1506174; 1504081; 1505250; 231084; 1500582; I 7378; 1500556; 1504115; L 4900; 1503947; 200258
0.0575189	0.00668993	BAD	-	6	3	G8761; 1502099; 1504019	310035; S 5890; C 2932
0.0575189	0.00668993	BCL2L1	-	6	3	G8761; 1502099; 1504019	240826; 201505; 210505
0.0575189	0.00668993	BRSK1	SAD-1	6	3	T 3434; S1181; S1107	SB-202620; S1470; R 7772
0.0575189	0.00668993	CAMK1	CMK-1	6	3	T 3434; S1181; S1107	R 7772; S1470; K 3888
0.0575189	0.00668993	CCR5	TKR-3	6	3	T 9652; 1503708; T 1132	P 9375; 1500262; D 7505
0.0575189	0.00668993	DCLK1	F32D8.1; ZYG-8	6	3	T 3434; S1107; S1181	R 7772; SML1382; S1470
0.0575189	0.00619086	DYRK1A	MBK-1	31	7	S1107; T 5568; P 0453; S1181; T 4443; T 3434; 210239	SB-751399-B; R 7772; S1470; SB-747651-A; SB-738004; 1500866; SB-736302; S2622; C 7367; GSK301329A; 1500867; SB-738561; GW642125X; SB-693578; SB-736290; 211126; SB-734117; SB-601273; 1502245; T 0826; T 5575; B 1686; K 3888; H 7258
0.0575189	0.00668993	HIPK4	HPK-1	6	3	S1107; S1181; T 3434	1506432; S1470; R 7772
0.0575189	0.00668993	MAPK12	PMK-1; PMK-2; PMK-3	6	3	T 3434; S1181; S1107	R 7772; K 3888; S1470
0.0575189	0.00668993	MAPK13	PMK-3; PMK-2; PMK-1	6	3	T 3434; S1107; S1181	R 7772; S1470; K 3888
0.0575189	0.00668993	NQO1	-	6	3	1502254; 310039; R-115	1500239; 310040; 1505483
0.0575189	0.00668993	PRKD2	DKF-2; R12G8.1; DKF-1; F48G7.9; F48G7.10	6	3	T 3434; S1181; S1107	S1470; K 3888; R 7772
0.0575189	0.00668993	PSIP1	C06A5.3	6	3	T 7822; T 7697; M 6760	1505899; 1504305; 1504065
0.0575189	0.00668993	SLK	GCK-4	6	3	T 3434; S1181; S1107	SB-223133; S1470; R 7772
0.064654	0.00760154	SLCO1B1	F21G4.1	173	22	S2296; 200007; 1500201; 201539; 1504110; 1505213; 1505261; 210242; S1792; 1505292; 1503722; 100009; 1504019; 300018; 1505256; S1022; 1500143; 1502099; L-109; G8761; 100162; 1503051	1504567; 107013; 1500313; Q 0875; 100315; 1500247; 1500552; 1500840; 100129; 1500284; 100139; 1500286; 1501205; 1506457; 1505203; 100146; 100355; 1500523; E 8875; 1500398; 100031; D 0670; 200035; 1501184; 1504268; 1500778; 1503994; 200033; 100060; A 6770; 1502046; 1503977; 1505818; 1500857; 1500345; 201524; 1505041; 1504913; T 7402; 210296; 100032; 100003; 1500774; 1500465; 300549; 1505803; 10035…
0.0656335	0.0080059	AKT1	C56G2.5; AKT-2; AKT-1; T24D5.4	66	11	GSK902056A; GSK949675A; S1181; GSK1269851A; E 1779; GSK1487252A; T 3434; GSK1660450B; GSK507358A; S1107; 1505329	E 7881; GSK1307810A; GSK619487A; GSK1581428A; GSK260205A; SB-772077-B; M152; 1502245; GSK1287544A; G 6649; GSK1325775A; GSK2189892A; GSK614526A; R 7772; GSK1000163A; 210296; GSK1323434A; GSK562689A; U-120; S1487; SB-747651-A; GSK1389063A; GSK1321561A; S1040; M 9656; GSK2286062A; SB-219980; SB-759335-B; GSK1122999D; 1505337; 211126; GSK1383280A; GSK507274A; GSK1007102B; GSK1321565A; 1504240; GSK12…
0.0656335	0.00808217	CAMK2A	UNC-43	18	5	S1181; P 0453; S1107; PZ0111; 1505345	211539; SB-693578; 310002; SB-601273; 1300028; R 7772; 1300043; GSK2213727A; S2622; GSK301329A; GSK1751853A; GSK2110236A; GSK2219385A
0.0656335	0.00813159	MCL1	-	25	6	G8761; 1502099; 1505300; 1504019; 205017; M 4008	1500245; 210505; GW817396X; 1500328; X 1251; GW513184X; GW817394X; 1502259; 200012; 1505465; 1506395; 1502245; H 8876; 1502047; D 5689; GW578748X; 1506169; 210850; D-138
0.0656335	0.00808217	PTPN2	-	18	5	1504053; S2296; 102058; 270078; 100360	270049; 1503904; 1505812; 1505484; 1800031; 100550; 1500990; 100552; 1505250; 1505871; 1504016; S2266; 270076
0.0656335	0.00808217	STK11	PAR-4	18	5	GW569530A; GW566221B; GW574783B; GW574782A; GW633459A	S1032; GW616030X; GW580496A; GW621823A; GW459135A; R 7772; GW576484X; GW458787B; GSK300014A; GW569716A; GW567808A; GW582764A; GW461104B
0.0696232	0.00888994	CAMK1D	CMK-1	12	4	S1107; PZ0111; P 0453; S1181	R 7772; GSK1326255A; SB-601273; GSK2110236A; GSK2219385A; S2622; GSK301329A; GSK1751853A
0.0696232	0.00888994	DNM1	DYN-1	12	4	T 7540; T 5193; T 4693; T 4818	T 6318; H 0879; 1505991; 1503610; D 1260; 1503200; H 2138; 1503297
0.0696232	0.00888994	EIF2AK4	GCN-2	12	4	GW574783B; GW569530A; GW566221B; GW574782A	GSK300014A; GW771127A; GW582764A; GW461104B; GW567808A; GW580496A; R 7772; GW576484X
0.076272	0.00993175	MMP2	ZMP-6; ZMP-3	26	6	1504146; S 0441; 210238; 210239; T 4512; 1500319	1505410; 1500165; 1505483; 1500682; 1500266; C 7912; 1505208; 1503610; D 9891; 1502301; C 0625; 1503987; 1505417; A 2731; A 6671; 1500702; C 4042; 1500223; 1506105; 1500103
0.076272	0.00993175	RXRA	UNC-55	26	6	R 3255; T 3757; 1502016; 1501203; H 7779; S 1438	330086; 1505615; R 2625; 1506395; 1500556; 1503885; 1500767; 1502013; R 8875; M 6191; T 1443; 200013; 1502376; E 0516; S 8139; M 8046; 1501005; 211468; 1505041; 1500139
0.0784946	0.0103204	PTGES	-	19	5	240470; 1505345; M 2692; 201697; P 8386	A 5376; 1500130; I 4883; 1500350; S 8139; I 7378; 1500556; I-106; 1500347; 1505106; 1506492; 1500482; 1502363; 1500455
0.0803579	0.0110733	CYP24A1	CYP-44A1	7	3	S1466; S1467; 1500276	S4035; S1469; K 1003; 1500362
0.0803579	0.0110733	LTB4R	NPR-14; NPR-27	7	3	R 5523; U 1508; N 5023	T 0318; 1505391; 1505333; 1502206
0.0803579	0.0110733	MAPKAPK3	MAK-1; MAK-2	7	3	T 3434; S1107; S1181	K 3888; S1470; 1506432; R 7772
0.0803579	0.0110733	PRKCE	PKC-1	7	3	G8761; 1504019; 1505345	1504370; R 7772; P 8139; 1506170
0.0803579	0.0110733	PRKCH	PKC-1	7	3	1504019; G8761; S2296	1500990; R 7772; P 8139; 1506170
0.0849938	0.0118196	NR1H4	DAF-12	43	8	P 4509; 270078; G 6793; H 2380; I4409; 1504053; D 8690; 1500906	107027; K 1003; M 8046; 1503606; 1500605; C 4024; F 9677; 1505615; 270076; 1500767; C 6019; 270049; L 9664; 1503712; 1500200; 1500139; 1500291; 1505887; D 4007; 1500835; 100652; 1504098; 1503740; 1502281; 1503600; 270051; 1500159; B 1686; N 3911; 1500362; J 4252; 1505895; N-149; 1500837; 1500774
0.0855125	0.012108	CAMK2D	UNC-43	13	4	S1181; S1107; S 9692; T 3434	S 3442; GW828206X; GW297361X; SB-210486; GW589933X; S1470; SB-202620; SB-601273; R 7772
0.0855125	0.012108	PIP4K2C	PPK-2	13	4	GW574783B; GW569530A; GW633459A; GW574782A	GW580496A; GW616030X; GW621823A; GW576484X; GSK300014A; GW458787B; GW567808A; GW569716A; GW582764A
0.087167	0.0124524	ALOX5	-	52	9	A 3711; 1504107; N 5023; S 2064; M 2692; 1503202; 310039; 1505345; R 5523	S 7067; SB-610250; P 9248; SB-590885-AAE; 1504044; 1505994; 1500347; SB-476429-A; SB-386023-B; I 7378; SB-202620; B 4558; 1504922; SB-428218-A; 1506003; 1505380; 211307; 310040; SB-660566; 1502363; I-106; E 0137; C 0625; 1503678; 1505391; 1500296; 1502206; 1500350; 1500127; 1505383; B 1686; SB-610251-B; 1500330; 1504002; I 4883; 1505993; SB-213663; 1505906; 1500552; 1500435; 1505106; D 9128; 1503…
0.0983941	0.0154246	ALDH1A3	ALH-2; ALH-1	3	2	1501203; T 1132	1500262
0.0983941	0.0154246	ALOX15B	-	3	2	1503202; N 5023	1502206
0.0983941	0.0154246	ALOX5AP	-	3	2	R 5523; M 2692	1500101
0.0983941	0.0154246	EP300	ZK1010.10; CBP-2; C29F9.6; CBP-1; C29F9.5; F40F12.7; F22F1.3	3	2	Snv17; 1505345	1505129
0.0983941	0.0154246	MMP13	ZMP-3; ZMP-6	3	2	T 4512; 1505345	1501008
0.0983941	0.0154246	PLD1	PLD-1	3	2	E 1779; 1505329	1505337
0.0983941	0.0154246	SLC25A20	DIF-1	3	2	P 4509; S 2381	1505437
0.0983941	0.0154246	SREBF2	SBP-1	3	2	107022; 1500847	1505316
0.0983941	0.0154246	TDP2	TDPT-1	3	2	N 1786; L 2037	1503148
0.0983941	0.0143501	TRPV1	OCR-1; OSM-9; OCR-2; OCR-4; OCR-3	28	6	O 0383; O 2139; S 0441; A 1977; M 1022; C-191	GW832467X; GSK1398472A; P 0359; GSK1379725A; GW591947A; 1506172; 1500427; 1506186; 1503228; A 2731; 1506156; 1301013; 1501128; GW632046X; 1503939; 1505842; GSK306886A; GW572401X; A 1824; GW631581B; P 9297; 1500873
0.0983941	0.0154246	TXN2	TRX-2	3	2	200007; 1504110	300549
0.0989432	0.0167308	AKT3	AKT-1; AKT-2	73	11	GSK902056A; GSK949675A; S1181; T 5568; GSK1269851A; T 4443; GSK1487252A; T 3434; SB-245391; GSK1660450B; S1107	GSK1325775A; SB-284847-BT; GW572738X; SB-242721; GSK1287544A; SB-220455; SB-772077-B; GSK1581428A; GSK1307810A; GSK619487A; GSK248233A; SB-254169; GSK1321561A; SB-242718; M 9656; GW434756X; SB-221466; SB-284851-BT; GSK562689A; GSK1323434A; GSK1000163A; SB-223133; GSK1389063A; SB-747651-A; R 7772; GSK614526A; GW856804X; K 3888; GSK1229959A; SB-264865; GW876790X; GSK561866B; GSK1321565A; SB-592602;…
0.0989432	0.0167616	CCKAR	CKR-1; CKR-2	8	3	S 2064; 1504107; L-109	1503908; T 7402; 1506100; 2300261; 1505958
0.0989432	0.0159861	CLK3	C16A11.10; Y73B3A.16; MADD-3; Y111B2A.1	14	4	GW574782A; GW633459A; GW569530A; GW574783B	GW459135A; GW621823A; R 7772; GW576484X; SB-431542-A; GW580496A; GW567808A; GW582764A; T 5575; GW458787B
0.0989432	0.0167616	DYRK4	C36B7.1; C36B7.2	8	3	T 3434; S1181; S1107	SB-210486; 1500867; 1506432; S1470; R 7772
0.0989432	0.0167616	GRK5	GRK-1	8	3	S1107; S1181; P 0453	SB-601273; GSK301329A; S1116; S2622; SB-693578
0.0989432	0.0159861	MAP2K5	-	14	4	GW633459A; GW574782A; GW574783B; GW569530A	GW616030X; GW580496A; GSK507274A; GW576484X; GW621823A; GW458787B; GSK561866B; GW582764A; GW461104B; GW567808A
0.0989432	0.0159861	MAP3K1	Y106G6A.1	14	4	GW569530A; GW574783B; GW574782A; GW633459A	GSK326090A; GW616030X; GW580496A; GW621823A; GW576484X; GW458787B; GW567808A; GSK317315A; GW582764A; GW461104B
0.0989432	0.0167616	MATK	NIPI-4; K09B11.5; Y52D5A.2; CSK-1; Y69E1A.3; KIN-21; T25B9.5	8	3	GSK507358A; S1181; S1107	GSK299115A; GW297361X; S1470; R 7772; GW589933X
0.0989432	0.0167616	PBK	-	8	3	S1181; S1107; T 3434	S1470; 1506432; SB-223133; SB-210486; SB-221466
0.0989432	0.0167616	TNK2	SID-3	8	3	S1107; S1181; P 0453	GSK301329A; SML1382; SB-601273; S2622; R 7772

## Sheet: title_legend
TABLE EV3 - List of 134 human proteins which are predicted Depick targets of suppressor compounds identified in the C. elegans screen.
To search for enriched targets, the hypergeometric test Benjamini-Hochberg multiple testing correction (BH-corrected value), FDR correction < 10%, was applied. Blue indicates target proteins shared with the zebrafish DePick target proteins.
