# Supplementary material for: Systematic pharmacological screens uncover novel pathways involved in cerebral cavernous malformations
Source: EMBO Mol Med. 2018 Sep 4;10(10):e9155. doi: 10.15252/emmm.201809155 (PMC6180302; doi:10.15252/emmm.201809155)
Supplement: Supplementary file 5 — Table EV4 [file EMMM-10-e9155-s005.xlsx]

## Sheet: Table EV4
	D. rerio gene name	log2 fold change (ccm2 vs. wt)	adjusted p-value
VEGF signaling	flt1	1.03765	0.0264407
	kdr	0.999345	0.0458779
	flt4	0.777878	0.0164652
	pdgfra	-2.26788	0.0279369
retinoic acid signaling	crabp2b	1.79016	0.0134286
	raraa	-0.857356	0.019593
	crabp1b	-1.16734	0.0192631
other	tubb5	0.988928	0.022857
	usp1	-0.588568	0.0258348

## Sheet: title_legend
TABLE EV4 - List of 9 zebrafish genes orthologous to zebrafish screen-derived DePick targets, which are also misregulated in zebrafish ccm2m201 mutant cardiac tissue.
