# Supplementary material for: Systematic pharmacological screens uncover novel pathways involved in cerebral cavernous malformations
Source: EMBO Mol Med. 2018 Sep 4;10(10):e9155. doi: 10.15252/emmm.201809155 (PMC6180302; doi:10.15252/emmm.201809155)
Supplement: Supplementary file 6 — Table EV5 [file EMMM-10-e9155-s006.xlsx]

## Sheet: Table EV5
GO-BP term	GO-BP term description	DePick D. rerio BH corrected value	DePick D. rerio p-value	DePick D. rerio targets	Transcriptome D. rerio BH corrected value	Transcriptome D. rerio p-value	Transcriptome D. rerio genes	DePick C. elegans BH corrected value	DePick C. elegans p-value	DePick C. elegans targets
GO:0048384	retinoic acid receptor signaling pathway	1.171e-05	0	RARG; RXRA; RARA; RARB; RXRB; RXRG	N/A	N/A	N/A	5.044e-05	2e-08	RXRA; RXRB; ALDH1A2; RARG; RXRG; RARB; RARA
GO:0018108	peptidyl-tyrosine phosphorylation	0.00025315	7e-08	PDGFRB; FLT4; FLT1; PDGFRA; WEE1; SRC; CSF1R; MST1R; CLK1; LCK; KDR; KIT; DYRK1A	N/A	N/A	N/A	N/A	N/A	N/A
GO:0007010	cytoskeleton organization	0.00027767	1.1e-07	GPR35; PLK1; KIT; TUBB1; CDK5; WEE1; SRC; PDGFRA; TUBB; PDGFRB; TUBB4A; TUBA1A; TUBA1B; TUBB4B	N/A	N/A	N/A	N/A	N/A	N/A
GO:0000086	G2/M transition of mitotic cell cycle	0.00107961	5.7e-07	TUBB; WEE1; TUBA1A; CCNB2; TUBB4B; TUBB4A; PLK1; ABCB1	N/A	N/A	N/A	N/A	N/A	N/A
GO:0038084	vascular endothelial growth factor signaling pathway	0.00135442	9e-07	KDR; PDGFRB; FLT4; FLT1; PDGFRA	0.0031803	2.07e-06	nrp1b; ccbe1; vegfc; flt4; kdr; flt1; nrp2a; nrp2b	N/A	N/A	N/A
GO:0044770	cell cycle phase transition	0.00252564	2.35e-06	TUBB; WEE1; TUBA1A; CCNB2; TUBB4B; TUBB4A; PLK1; PPP3CA; ABCB1	N/A	N/A	N/A	N/A	N/A	N/A
GO:0044772	mitotic cell cycle phase transition	0.00252564	2.08e-06	TUBB4A; CCNB2; TUBB4B; TUBA1A; WEE1; TUBB; ABCB1; PPP3CA; PLK1	N/A	N/A	N/A	N/A	N/A	N/A
GO:0046777	protein autophosphorylation	0.00405497	4.55e-06	LCK; CLK1; KIT; KDR; DYRK1A; FLT1; FLT4; PDGFRB; SRC; CDK5; LRRK2; PDGFRA; CSF1R	N/A	N/A	N/A	0.00137225	2.55e-06	CAMK2A; STK11; CAMK2D; MELK; GRK5; PRKD2; ERBB2; MAPKAPK3; CAMK2B; SLK; AKT1; DYRK1A; EIF2AK4; EGFR; TNK2; STK3; FYN; HIPK4; MATK; CAMK2G; ROS1; PRKCG; CLK3; TAOK1
GO:0055012	ventricular cardiac muscle cell differentiation	0.00405497	4.85e-06	RXRA; RARA; RARB	N/A	N/A	N/A	0.0188683	0.00011716	RARA; RARB; RXRA
GO:0030522	intracellular receptor signaling pathway	0.00592624	7.87e-06	NR1I2; CYP24A1; RXRA; RARB; RXRB; RARG; RARA; SRC; RXRG	N/A	N/A	N/A	0.0214651	0.00015371	RARA; RXRG; RORA; RXRA; RXRB; ALDH1A2; RARB; RORC; NR1I2; CYP24A1; RARG; VDR; NR1H4
GO:0043401	steroid hormone mediated signaling pathway	0.00630126	9.2e-06	RXRB; RARB; RXRA; NR1I2; RXRG; SRC; RARA; RARG	N/A	N/A	N/A	0.0292832	0.00021772	RXRA; RXRB; RORA; RXRG; RARA; NR1H4; VDR; RARG; NR1I2; RORC; RARB
GO:0043552	positive regulation of phosphatidylinositol 3-kinase activity	0.00756639	1.205e-05	KIT; PDGFRB; FLT1; PDGFRA; SRC	N/A	N/A	N/A	N/A	N/A	N/A
GO:0090218	positive regulation of lipid kinase activity	0.011059	2.056e-05	KIT; FLT1; PDGFRB; SRC; PDGFRA	N/A	N/A	N/A	N/A	N/A	N/A
GO:0097711	ciliary basal body docking	0.011059	2.056e-05	TUBB; PLK1; TUBB4A; TUBA1A; TUBB4B	N/A	N/A	N/A	N/A	N/A	N/A
GO:0043551	regulation of phosphatidylinositol 3-kinase activity	0.0131855	2.626e-05	KIT; FLT1; PDGFRB; SRC; PDGFRA	N/A	N/A	N/A	N/A	N/A	N/A
GO:0007017	microtubule-based process	0.0201972	4.29e-05	PLK1; TUBB4A; TUBB4B; TUBA1A; TUBA1B; TUBB1; WEE1; CDK5; TUBB	N/A	N/A	N/A	N/A	N/A	N/A
GO:0090140	regulation of mitochondrial fission	0.0209491	4.728e-05	KDR; DHODH; LRRK2	N/A	N/A	N/A	N/A	N/A	N/A
GO:0043550	regulation of lipid kinase activity	0.0253944	6.228e-05	KIT; PDGFRB; FLT1; PDGFRA; SRC	N/A	N/A	N/A	N/A	N/A	N/A
GO:0009755	hormone-mediated signaling pathway	0.0253944	6.406e-05	SRC; RARA; RXRG; RARG; RXRA; RXRB; RARB; NR1I2	N/A	N/A	N/A	N/A	N/A	N/A
GO:1903421	regulation of synaptic vesicle recycling	0.0335176	9.342e-05	CDK5; LRRK2; SNCA	N/A	N/A	N/A	N/A	N/A	N/A
GO:0006996	organelle organization	0.0335176	9.345e-05	PDGFRB; LRRK2; PDGFRA; TUBB1; CDK5; KIT; TUBB4B; TUBA1B; TUBA1A; TUBB4A; TUBB; WEE1; SRC; PLK1; SNCA; GPR35	N/A	N/A	N/A	N/A	N/A	N/A
GO:0009653	anatomical structure morphogenesis	0.050868	0.0001676	RARB; CRABP2; RXRA; CSF1R; RARG; FLT1; FLT4; PDGFRB; WEE1; RARA; CDK5; SRC; PDGFRA; LRRK2	N/A	N/A	N/A	0.00604337	2.166e-05	RARG; BRSK1; GC; FYN; BCL2; VDR; EPHA2; CCKAR; AKT3; RBP4; APP; RXRA; ALDH1A2; MMP14; EGFR; DCLK1; MMP13; STK3; ALDH1A3; PPP3R1; BCL2L1; RARB; TOP2B; MMP2; MAP4K4; STK11; CAMK2A; EP300; RARA; PRKD2
GO:0022604	regulation of cell morphogenesis	0.050868	0.00016884	CRABP2; PPP3CA; KIT; KDR; CDK5; SRC; LRRK2; CSF1R	N/A	N/A	N/A	N/A	N/A	N/A
GO:0014068	positive regulation of phosphatidylinositol 3-kinase signaling	0.050868	0.00015077	PDGFRB; FLT1; PDGFRA; KDR; KIT	N/A	N/A	N/A	N/A	N/A	N/A
GO:0061037	negative regulation of cartilage development	0.050868	0.0001615	RARG; RARB; RARA	N/A	N/A	N/A	N/A	N/A	N/A
GO:0051301	cell division	0.0531806	0.00018358	TUBA1A; TUBA1B; KIT; CCNB2; TUBB; CDK5; WEE1	N/A	N/A	N/A	N/A	N/A	N/A
GO:0048568	embryonic organ development	0.0595533	0.00023751	RARG; KDR; KIT; RARA; RARB	N/A	N/A	N/A	0.0236709	0.00017285	AKT1; RARB; ALDH1A3; RARG; STK3; RARA; ALDH1A2; EGFR
GO:0006367	transcription initiation from RNA polymerase II promoter	0.0595533	0.00023783	NR1I2; RARG; RXRA; RARA; RXRB; RXRG; RARB	N/A	N/A	N/A	0.0715423	0.00089919	RARB; NR1I2; RORC; RARG; NR1H4; VDR; RARA; RORA; RXRG; RXRB; RXRA
GO:0021772	olfactory bulb development	0.0595533	0.00029255	CSF1R; LRRK2	N/A	N/A	N/A	N/A	N/A	N/A
GO:0042369	vitamin D catabolic process	0.0595533	0.00029255	CYP24A1; CYP27B1	N/A	N/A	N/A	N/A	N/A	N/A
GO:0051900	regulation of mitochondrial depolarization	0.0595533	0.00025526	KDR; SRC; LRRK2	N/A	N/A	N/A	N/A	N/A	N/A
GO:1903725	regulation of phospholipid metabolic process	0.0595533	0.00023751	KIT; PDGFRB; FLT1; PDGFRA; SRC	N/A	N/A	N/A	N/A	N/A	N/A
GO:0072277	metanephric glomerular capillary formation	0.0595533	0.00029255	PDGFRA; PDGFRB	N/A	N/A	N/A	N/A	N/A	N/A
GO:0010642	negative regulation of platelet-derived growth factor receptor signaling pathway	0.0595533	0.00025526	PDGFRB; PDGFRA; SNCA	N/A	N/A	N/A	N/A	N/A	N/A
GO:0051897	positive regulation of protein kinase B signaling	0.0595533	0.00026561	PDGFRB; PDGFRA; SRC; LCK; KIT; MST1R	N/A	N/A	N/A	N/A	N/A	N/A
GO:0060534	trachea cartilage development	0.0595533	0.00029255	RARA; RARG	N/A	N/A	N/A	N/A	N/A	N/A
GO:0002068	glandular epithelial cell development	0.0595533	0.00025526	RARG; RARB; RARA	N/A	N/A	N/A	N/A	N/A	N/A
GO:0006352	DNA-templated transcription, initiation	0.0603328	0.00030439	RXRB; RARB; RXRG; RXRA; RARA; RARG; NR1I2	N/A	N/A	N/A	0.0876925	0.00125741	RXRB; RXRA; RORA; RXRG; RARA; NR1H4; VDR; RARG; NR1I2; RORC; RARB
GO:0042359	vitamin D metabolic process	0.0712258	0.00037826	CYP24A1; CYP2R1; CYP27B1	N/A	N/A	N/A	0.0505144	0.00058603	CYP3A4; CYP2R1; GC; CYP24A1
GO:0055007	cardiac muscle cell differentiation	0.0712258	0.00037826	RARB; RXRA; RARA	N/A	N/A	N/A	N/A	N/A	N/A
GO:0043010	camera-type eye development	0.0957322	0.00053382	RARG; RARA; RXRA	N/A	N/A	N/A	0.0113449	5.573e-05	RARG; ALDH1A3; RXRA; ALDH1A2; RARA
GO:0001944	vasculature development	0.0957322	0.00053382	PDGFRA; PDGFRB; FLT4	N/A	N/A	N/A	N/A	N/A	N/A
GO:0055114	oxidation-reduction process	N/A	N/A	N/A	8.1e-06	0	zgc:77820; kmo; cox5aa; hibadhb; rnls; si:dkey-21o22.1; mpx; zgc:86647; zgc:158614; aox1; sdhb; zgc:85763; zgc:73198; pdha1a; zgc:162938; cyp3c1; dldh; prdx3; pygma; cyp2j22; egln3; cyp24a1l; ywhai; ncf1; sod2; sc4mol; hmox1; gpx1b; zgc:56585; ndufb8; hibadha; zgc:63667; gys1; smox; zgc:153031; aldh3d1; nnt; lox; zgc:110343; si:dkey-1h6.1; cox7a2; rrm2; cryl1; ywhah; adhfe1; ndufs4; rdh8; acad8; …	N/A	N/A	N/A
GO:0045595	regulation of cell differentiation	N/A	N/A	N/A	0.0031803	1.46e-06	gata1; zgc:92072; si:dkeyp-93c5.1; rgs2; sirt2; zgc:172197; wu:fj23a05; rgma; her6; six1b; parp3; nfkbiaa; sema3d; rtn4ip1; id2a; irf8; crx; cxcl12a; tfap2b; gsc; gpr183; spi1; krit1; epha4b; prdm1a; srgap2; dpysl3; bcl6; fgf17; vox; klf2b; chrna1; mdkb; ncald; col15a1; churc1; irf7; bdnf; si:dkey-8l13.4; slit2; gata2a; ngf; klf2a; zgc:110113; dpysl2; zgc:153924; irx5a; fgf3; dab2; zgc:158347; lf…	0.0318684	0.00026656	STK11; EP300; CREB1; CNR1; MAPK12; TLR4; ERBB2; CAMK1; RARB; PRKCQ; EGFR; RORA; APP; VDR; FYN; TRPV1; PRKCH; DRD3; MAP4K4; RARA; CAMK1D; PRKCI; AKT1; AGTR1; RORC; CAMK2B; MMP14; ALOX15B; EIF2AK4; G6PD; BAD; STK3; EIF4G1; BCL2; PTPN2; PRKCZ; RARG
GO:0022900	electron transport chain	N/A	N/A	N/A	0.0115337	1.252e-05	ndufs1; zgc:103594; cox7a2l; dldh; uqcrb; glrx; zgc:73198; cox5aa; uqcrfs1; zgc:92850; zgc:86706; sdhb; ndufb8; uqcrh; ndufa8; ptgesl; zgc:114172; zgc:73355; sdha; zgc:153177; ndufs4; zgc:153978; cox7a2	N/A	N/A	N/A
GO:1903707	negative regulation of hemopoiesis	N/A	N/A	N/A	0.0115337	1.227e-05	spi1; cish; si:ch211-130m23.4; tmem178; irf7; zgc:111974; nfkbiaa	N/A	N/A	N/A
GO:0030334	regulation of cell migration	N/A	N/A	N/A	0.0144543	1.883e-05	vegfab; tnfrsf19; cxcl12a; myoc; si:dkey-218n20.1; sc:d0823; cxcl12b; vegfc; sst2; thy1; dkk1; zgc:112432; prox1; dpysl3; srgap2; dll4; znf703; rac2; churc1; zgc:66106; gpr183; s1pr1; fgf3; pdgfaa; tgfb1; cxcr3.1; mmp14b	N/A	N/A	N/A
GO:2000145	regulation of cell motility	N/A	N/A	N/A	0.0267112	4.64e-05	mmp14b; cxcr3.1; tgfb1; pdgfaa; s1pr1; fgf3; gpr183; zgc:66106; churc1; rac2; mylk; znf703; dll4; srgap2; dpysl3; prox1; zgc:112432; thy1; dkk1; sst2; vegfc; cxcl12b; sc:d0823; myoc; si:dkey-218n20.1; cxcl12a; tnfrsf19; vegfab	N/A	N/A	N/A
GO:0030833	regulation of actin filament polymerization	N/A	N/A	N/A	0.0267112	4.44e-05	zgc:112092; zgc:154093; pfn2; actr3; gsna; baiap2l1b; zgc:103424; zgc:92806; cdc42ep2; zgc:153436; arpc5a; zgc:112432; arpc3; capg; zgc:56041; zgc:153966; arpc5b; twf1b; zgc:86896; cdc42ep4; tmod4	N/A	N/A	N/A
GO:0050793	regulation of developmental process	N/A	N/A	N/A	0.0276226	6.281e-05	bmper; nkx2.5; irx5a; dpysl2; hhip; zgc:153924; fgf3; zgc:110113; dab2; lfng; zgc:158347; zgc:66106; spi1l; tmem178; stat3; fam49a; zgc:111974; thy1; zgc:153720; dnmt4; metrnl; zgc:92806; fam40a; zgc:153966; loxl2b; cmyb; thbs1; cdc42ep4; osr1; ved; bmp2b; sars; nkx2.7; cish; glra1; wu:fc49b10; tbx6; hif1an; her8a; si:ch211-130m23.4; hhex; plxnc1; atp6ap1; slit3; neurod4; si:dkey-218n20.1; casp9;…	N/A	N/A	N/A
GO:0019752	carboxylic acid metabolic process	N/A	N/A	N/A	0.0276226	7.636e-05	sdhb; pgd; zgc:162207; odc1; ptgesl; zgc:158482; elovl1b; zgc:154020; pfkmb; shmt1; crabp1b; ldhb; zgc:86647; pccb; hsd17b12a; glulb; zgc:110131; pgam1a; hibadhb; fah; kmo; suclg1; adi1; gpia; pgk1; phgdh; auh; pars2; ndufab1; aldoc; aldoaa; hk1; gcat; gpib; sars2; dao.2; cbsb; idh1; got2b; pkm2a; pdha1a; zgc:85763; sucla2; si:dkey-102c8.6; afmid; zgc:171644; mdh1b; sdha; idh3a; wu:fi41d10; zgc:1…	N/A	N/A	N/A
GO:0001666	response to hypoxia	N/A	N/A	N/A	0.0276226	6.148e-05	vegfab; ndufa9; hif1al; pgk1; zorba; nrp1b; vegfc; hif1ab; foxo5; mb; sdcbp; atp5i; sirt2; zgc:56306; hsp90b1; hmox1; alas2; loxl2b	N/A	N/A	N/A
GO:0006744	ubiquinone biosynthetic process	N/A	N/A	N/A	0.0276226	7.423e-05	zgc:153379; zgc:92445; zgc:73324; zgc:92578; zgc:162600; coq3; ndufa9; si:ch211-51l3.4	N/A	N/A	N/A
GO:0031274	positive regulation of pseudopodium assembly	N/A	N/A	N/A	0.0276226	7.798e-05	zgc:154093; cdc42ep4; zgc:153966; cdc42ep2; zgc:92806	N/A	N/A	N/A
GO:0040012	regulation of locomotion	N/A	N/A	N/A	0.0280238	8.52e-05	cxcl12b; si:dkey-218n20.1; myoc; tnfrsf19; vegfab; sst2; vegfc; prox1; zgc:112432; dpysl3; srgap2; col15a1; churc1; ncald; tgfb1; pdgfaa; gpr183; oep; sc:d0823; cxcl12a; dkk1; thy1; dll4; zgc:66106; rac2; znf703; mylk; fgf3; s1pr1; si:dkeyp-93c5.1; mmp14b; cxcr3.1	N/A	N/A	N/A
GO:0022904	respiratory electron transport chain	N/A	N/A	N/A	0.033197	0.00010813	zgc:86706; zgc:92850; cox5aa; zgc:153978; zgc:73198; sdha; uqcrb; uqcrh; ndufa8; zgc:73355; zgc:114172; ndufs1; zgc:103594; sdhb; ndufb8	N/A	N/A	N/A
GO:0030335	positive regulation of cell migration	N/A	N/A	N/A	0.0365752	0.00012708	s1pr1; fgf3; pdgfaa; mmp14b; vegfab; cxcl12a; si:dkey-218n20.1; myoc; cxcl12b; znf703; rac2; vegfc; zgc:66106	N/A	N/A	N/A
GO:0008064	regulation of actin polymerization or depolymerization	N/A	N/A	N/A	0.03684	0.00013831	actr3; pfn2; zgc:154093; zgc:112092; zgc:103424; cdc42ep2; zgc:92806; baiap2l1b; gsna; capg; arpc3; zgc:112432; arpc5a; zgc:153436; zgc:56041; cdc42ep4; twf1b; zgc:86896; zgc:153966; arpc5b; tmod4	N/A	N/A	N/A
GO:0040017	positive regulation of locomotion	N/A	N/A	N/A	0.03684	0.00014515	vegfc; zgc:66106; znf703; rac2; si:dkey-218n20.1; myoc; oep; cxcl12b; vegfab; cxcl12a; mmp14b; pdgfaa; s1pr1; fgf3	N/A	N/A	N/A
GO:0045596	negative regulation of cell differentiation	N/A	N/A	N/A	0.03684	0.000152	zgc:111974; tmem178; nfkbiaa; thy1; klf2a; slit3; crx; slit2; epha4b; krit1; cish; spi1; bmp2b; rgma; irf7; klf2b; lfng; si:ch211-130m23.4; sirt2; fgf17; her8a; rgs2; srgap2	N/A	N/A	N/A
GO:0048010	vascular endothelial growth factor receptor signaling pathway	N/A	N/A	N/A	0.0385479	0.00016742	flt4; vegfab; kdr; flt1; nrp1b; vegfc; gng2; rspo1	N/A	N/A	N/A
GO:2000147	positive regulation of cell motility	N/A	N/A	N/A	0.0404981	0.00019348	mmp14b; pdgfaa; s1pr1; fgf3; vegfc; zgc:66106; znf703; rac2; myoc; si:dkey-218n20.1; cxcl12b; vegfab; cxcl12a	N/A	N/A	N/A
GO:0006096	glycolytic process	N/A	N/A	N/A	0.0404981	0.00019348	tpi1a; gpib; pgk1; gpia; pfkmb; pkm2a; pgam1a; hk1; pkm2b; tpi1b; aldoaa; aldoc; pfkma	N/A	N/A	N/A
GO:0006090	pyruvate metabolic process	N/A	N/A	N/A	0.0446657	0.00022309	aldoc; pfkma; tpi1b; aldoaa; hk1; pgam1a; pkm2b; me2; pfkmb; pdha1a; pkm2a; pgk1; gpia; tpi1a; gpib	N/A	N/A	N/A
GO:0016052	carbohydrate catabolic process	N/A	N/A	N/A	0.0523754	0.00028698	aldoc; tpi1b; pgm1; aldoaa; hk1; pkm2b; pfkmb; zgc:153148; pygma; gpib; pygmb; pfkma; neu3.2; pgam1a; pkm2a; pgk1; gpia; tpi1a	N/A	N/A	N/A
GO:0046496	nicotinamide nucleotide metabolic process	N/A	N/A	N/A	0.0523754	0.00028698	mdh1b; aldoc; aldoaa; tpi1b; zgc:55764; pgd; gpib; pkm2b; hk1; pfkmb; pfkma; nnt; gpia; pgk1; tpi1a; pgam1a; pkm2a; kmo	N/A	N/A	N/A
GO:0048646	anatomical structure formation involved in morphogenesis	N/A	N/A	N/A	0.0523754	0.00029571	sec13; s1pr1; gng2; lamb1; hsp90a.1; lpar1; kdr; mybpc3; dll4; im:7149356; angpt1; rtn4ip1; zgc:158422; aldh1a2; zgc:100787; ism1; dlc; ccdc80; bcl2l10; cxcl12a; sc:d0823; oep; plk2; zic2a; krit1; sox3; aldoaa; jam2; mdkb; igfbp3; wu:fc83e05; copeb; flt4; sox9b; msxc; cds2; fn1b; pcdh10b; elmo1; tspan12; msxb; cx36.7; klf2a; nrp1b; vegfc; tnfrsf19; vegfab; gata2a; ldb3a; zgc:123246; mdka; bmper; …	N/A	N/A	N/A
GO:1903706	regulation of hemopoiesis	N/A	N/A	N/A	0.0532869	0.00031243	gata1; cish; spi1; zgc:110113; fam49a; zgc:111974; irf8; tmem178; cmyb; spi1l; nfkbiaa; gata2a; si:ch211-130m23.4; dnmt4; irf7	N/A	N/A	N/A
GO:0042246	tissue regeneration	N/A	N/A	N/A	0.0657667	0.00039988	esco2; insm1a; mdka; sox2; mmp9; lamb1; hapln1a; lfng; zgc:110762; wnt2b; six3b; stat3; sdcbp; lmo2; sema3d; dkk1; cx43; msxb; aldh1a2; lgmn; atp6v1e1; zgc:175091; anxa1a; ctsba; hspa9; cxcl12a	N/A	N/A	N/A
GO:0032502	developmental process	N/A	N/A	N/A	0.0743672	0.00046833	srgap2; sox17; rcbtb1; zgc:154009; chrna1; copeb; zgc:92279; glcci1; blf; pdgfaa; pes; zic2a; cd9l; vegfab; slit2; xirp1; wnt9b; erm; ngf; pigp; msxb; bmp3; npm1; si:dkey-8l13.4; rasl11b; heg; tsepa; myca; pnoc; znf703; sgk1; elovl1b; chst11; zgc:64174; kif5ba; ctsd; efnb2b; s1pr1; odc1; gng2; sema3aa; zgc:162207; ptrf; psmd11b; uhrf1; sec13; esco2; foigr; sb:cb221; eif4g2a; crx; anxa1a; col6a1; …	0.00500923	1.729e-05	MCL1; MELK; RARA; MMP7; AKT2; PRKD2; PRKCI; TOP2B; AGTR1; RORC; AKT1; BAD; ALOX15B; ALDH1A2; EIF4G1; CAMK2G; RARG; PRKCZ; PTPN2; CCKAR; TDP2; EPHA2; RBP4; STK11; FAAH; CREB1; CNR1; ERBB2; RARB; APP; RORA; FYN; GC; ALOX15; ROS1; APEX1; MAP4K4; MAP2K5; TOP2A; PRKCD; PLK4; AKR1B1; MMP2; DYRK1A; EIF2AK4; G6PD; MMP14; TNK2; DCLK1; STK3; BRSK1; CYP24A1; BCL2; IDH1; TAOK1; CAMK2A; EP300; NQO1; CAMK2D; T…
GO:0051493	regulation of cytoskeleton organization	N/A	N/A	N/A	0.0744941	0.00050627	capn2b; arpc5a; capg; gsna; baiap2l1b; zgc:103424; cdc42ep2; zgc:92806; zgc:154093; rassf1; arpc5b; twf1b; mapre1l; zgc:56041; stmn2b; zgc:153436; stmn4l; zgc:112432; arpc3; stmn1b; myoc; zgc:112092; pfn2; actr3; tmod4; zgc:92321; zgc:153966; zgc:86896; cdc42ep4; rhoab; stmn1a; dnm2l	N/A	N/A	N/A
GO:0060855	venous endothelial cell migration involved in lymph vessel development	N/A	N/A	N/A	0.0744941	0.00051766	flt4; dll4; ccbe1; vegfc	N/A	N/A	N/A
GO:1901533	negative regulation of hematopoietic progenitor cell differentiation	N/A	N/A	N/A	0.0744941	0.00051766	zgc:111974; irf7; nfkbiaa; si:ch211-130m23.4	N/A	N/A	N/A
GO:0016051	carbohydrate biosynthetic process	N/A	N/A	N/A	0.0783041	0.00056114	gys1; gpia; tpi1a; pgam1a; zgc:73259; pgm1; tpi1b; ndufab1; impa1; im:7147204; zgc:162268; gpib; g6pcb; chst14; chst11; fbp2	N/A	N/A	N/A
GO:0032868	response to insulin	N/A	N/A	N/A	0.0883855	0.00065258	socs1; pkm2a; pkm2b; rab13; zorba; si:dkey-21o22.1	N/A	N/A	N/A
GO:0043542	endothelial cell migration	N/A	N/A	N/A	0.0889555	0.0006761	flt4; rab13; cxcl12b; sc:d0823; dll4; nrp1b; ccbe1; vegfc; loxl2b; sema3d	N/A	N/A	N/A
GO:0046034	ATP metabolic process	N/A	N/A	N/A	0.0943307	0.00073744	tpi1a; gpia; pgk1; pkm2a; pgam1a; pfkma; atp5j; zgc:55891; gpib; atp5i; pfkmb; zgc:153978; pkm2b; hk1; aldoaa; tpi1b; zgc:153989; aldoc; zgc:55970	N/A	N/A	N/A
GO:0018105	peptidyl-serine phosphorylation	N/A	N/A	N/A	N/A	N/A	N/A	2.904e-05	1e-08	CAMK2G; HIPK4; SGK2; BCL2; PRKCG; PRKCZ; PRKCH; AKT3; DYRK1A; PRKCQ; DCLK1; PRKCI; MAPKAPK3; CAMK1D; PRKCD; CAMK2B; AKT1; STK11; PRKCE; CAMK2A; CAMK2D; AKT2; MAPK12; PRKD2; MAPK13
GO:0006468	protein phosphorylation	N/A	N/A	N/A	N/A	N/A	N/A	2.904e-05	1e-08	PRKCQ; EGFR; APP; MAP3K1; CLK3; PRKCH; AKT3; HSP90AA1; ROS1; MATK; DYRK4; FYN; SGK2; CREB1; MAPK12; MARK3; GRK5; PBK; TLR4; CAMK2D; STK11; PRKCE; CAMK2A; CAMK1; ERBB2; CCR5; STK3; DCLK1; TNK2; EIF2AK4; DYRK1A; TAOK1; EPHA2; PRKCG; BCL2; PRKCZ; CAMK2G; BRSK1; HIPK4; PRKD2; MAP2K5; MAPK13; RARA; AKT2; MELK; MAP4K4; SLK; AKT1; PLK4; CAMK2B; CAMK1D; MAPKAPK3; PRKCD; PRKCI; CDC42BPA
GO:0008202	steroid metabolic process	N/A	N/A	N/A	N/A	N/A	N/A	0.00011892	8e-08	CYP27A1; CYP24A1; GC; CYP3A4; G6PD; APP; RXRA; RBP1; CYP2R1; NPC1L1; NR1H4; CYP1A2; CYP2D6; CYP26A1; NR1I2; AKR1B1; CYP2C19; SREBF2; LSS; CYP2C9; HMGCR
GO:0051128	regulation of cellular component organization	N/A	N/A	N/A	N/A	N/A	N/A	0.00011892	7e-08	TLR4; CREB1; CNR1; PRKCE; STK11; SREBF2; CAMK2D; CAMK1; PLD1; PPP3R1; ERBB2; BCL2L1; APP; EGFR; PRKCQ; PRKCH; SGK2; FYN; GC; ALOX15; ROS1; HSP90AA1; AKT2; PRKD2; MAP2K5; MAP4K4; DRD3; DPP4; PTPN1; CAMK2B; PLK4; AGTR1; SLK; AKT1; ALOX12; PRKCI; PIP4K2C; TOP2A; PRKCD; CAMK1D; EIF4G1; STK3; CDC25C; BAD; G6PD; MMP14; TNK2; EPHA2; TAOK1; PRKCZ; BCL2; PRKCG
GO:0035556	intracellular signal transduction	N/A	N/A	N/A	N/A	N/A	N/A	0.00013208	1.1e-07	TLR4; MAPK12; MARK3; CREB1; CAMK2A; EP300; PRKCE; STK11; CAMK2D; CAMK1; PLD1; PPP3R1; ERBB2; BCL2L1; BCL2L2; PRKCQ; EGFR; AKT3; PRKCH; MAP3K1; FYN; SGK2; MELK; AKT2; MAPK13; MAP2K5; PRKD2; MCL1; MAP4K4; PTPN1; CAMK2B; AGTR1; AKR1B1; AKT1; SLK; CDC42BPA; PRKCI; PRKCD; MAPKAPK3; CAMK1D; DCLK1; STK3; CCR5; CDC25C; BAD; TNK2; EPHA2; BRSK1; CAMK2G; PRKCZ; BCL2; PRKCG
GO:0010941	regulation of cell death	N/A	N/A	N/A	N/A	N/A	N/A	0.00013619	1.3e-07	CAMK2D; NQO1; CAMK2A; CREB1; CNR1; GRK5; HMGCR; TLR4; NR1H4; BCL2L2; BCL2L1; ALDH1A3; PPP3R1; RARB; PRKCQ; EGFR; APEX1; VDR; FYN; SGK2; GC; MAP3K1; TRPV1; PRKCH; MAP4K4; MCL1; MAP2K5; AKT2; RARA; MELK; CAMK1D; PRKCD; PRKCI; TOP2A; ALOX12; AKT1; SLK; AKR1B1; PTPN1; ALDH1A2; G6PD; BAD; STK3; CCR5; EIF4G1; PRKCG; BCL2; PTPN2; PRKCZ; RARG; TAOK1
GO:0016310	phosphorylation	N/A	N/A	N/A	N/A	N/A	N/A	0.00017741	1.9e-07	CAMK2G; BRSK1; HIPK4; BCL2; PRKCG; PRKCZ; EPHA2; TAOK1; DYRK1A; EIF2AK4; TNK2; DCLK1; STK3; CCR5; PIP4K2C; CDC42BPA; PRKCI; CAMK1D; MAPKAPK3; PRKCD; CAMK2B; SLK; AKT1; PLK4; MAP4K4; AKT2; RARA; MELK; MAPK13; MAP2K5; PRKD2; MATK; DYRK4; SGK2; FYN; HSP90AA1; ROS1; CLK3; PRKCH; AKT3; MAP3K1; APP; EGFR; PRKCQ; ERBB2; CAMK1; STK11; PRKCE; CAMK2A; CAMK2D; GRK5; PBK; TLR4; CREB1; MARK3; MAPK12
GO:0042981	regulation of apoptotic process	N/A	N/A	N/A	N/A	N/A	N/A	0.00019153	2.3e-07	MELK; AKT2; RARA; MAP2K5; MCL1; MAP4K4; PTPN1; AKR1B1; AKT1; ALOX12; SLK; TOP2A; PRKCI; PRKCD; CAMK1D; CCR5; STK3; BAD; G6PD; ALDH1A2; TAOK1; RARG; PRKCZ; PTPN2; BCL2; PRKCG; HMGCR; GRK5; CNR1; CREB1; CAMK2A; NQO1; CAMK2D; RARB; PPP3R1; ALDH1A3; BCL2L1; BCL2L2; NR1H4; PRKCQ; EGFR; TRPV1; PRKCH; MAP3K1; SGK2; FYN; VDR; APEX1
GO:0008152	metabolic process	N/A	N/A	N/A	N/A	N/A	N/A	0.00034681	4.6e-07	EGFR; RXRA; CDC25A; RBP1; MMP13; VDR; HSP90AA1; SGK2; DYRK4; MATK; POLA1; MAP3K1; AKT3; TRPV1; NQO1; CAMK2D; PRKCE; EP300; CAMK2A; MAPK12; HMGCR; TLR4; PBK; GRK5; CYP1A2; MPG; PPP3R1; ALDH1A3; PSIP1; PLD1; PTGES; MMP14; TNK2; RXRG; G6PD; EIF2AK4; DYRK1A; CCR5; STK3; DCLK1; IDH1; PRKCG; BCL2; CYP24A1; BRSK1; CYP27A1; BACE1; TAOK1; LSS; DRD3; CYP2C19; MAP4K4; AMY1A; MAP2K5; RCE1; PRKCD; CAMK1D; TOP…
GO:0006720	isoprenoid metabolic process	N/A	N/A	N/A	N/A	N/A	N/A	0.00079446	1.16e-06	CYP2C19; ALDH1A2; EGFR; CYP2C9; HMGCR; RBP1; ALDH1A3; CYP1A2; CYP2D6; CYP26A1; RBP4; CYP3A4
GO:0016098	monoterpenoid metabolic process	N/A	N/A	N/A	N/A	N/A	N/A	0.00097865	1.56e-06	CYP2C19; CYP2D6; CYP2C9; CYP1A2; CYP3A4
GO:0006796	phosphate-containing compound metabolic process	N/A	N/A	N/A	N/A	N/A	N/A	0.00133099	2.3e-06	PRKD2; MAPK13; MELK; AKT2; RARA; AKT1; CAMK2B; MAPKAPK3; PIP4K2C; PRKCI; CDC42BPA; CDC25C; BAD; EPHA2; PTPN2; PRKCZ; HIPK4; CAMK2G; MARK3; CREB1; STK11; CAMK1; ERBB2; PRKCQ; APP; RORA; CLK3; PRKCH; ALOX15; ROS1; APEX1; FYN; MAP2K5; MAP4K4; PLK4; SLK; PTPN1; PRKCD; CAMK1D; CCR5; STK3; DCLK1; TNK2; DYRK1A; G6PD; EIF2AK4; TAOK1; IDH1; BCL2; PRKCG; BRSK1; MAPK12; HMGCR; TLR4; PBK; GRK5; CAMK2D; PRKCE…
GO:0010942	positive regulation of cell death	N/A	N/A	N/A	N/A	N/A	N/A	0.00141624	2.82e-06	STK3; EIF4G1; ALDH1A2; BAD; TRPV1; VDR; PTPN2; BCL2; FYN; RARG; CREB1; CNR1; HMGCR; MELK; TLR4; NQO1; CAMK2D; CAMK2A; MCL1; AKT1; RARB; BCL2L1; PRKCD; CAMK1D; PPP3R1; TOP2A; ALDH1A3; PRKCI
GO:1903829	positive regulation of cellular protein localization	N/A	N/A	N/A	N/A	N/A	N/A	0.00243465	5.17e-06	AKT2; TLR4; SREBF2; STK11; PRKCE; AKT1; CAMK1; PRKCD; ERBB2; PRKCI; PPP3R1; EGFR; APP; BAD; EPHA2; PRKCH; BCL2; FYN
GO:0031076	embryonic camera-type eye development	N/A	N/A	N/A	N/A	N/A	N/A	0.00250372	5.65e-06	ALDH1A2; RARG; ALDH1A3; RARA
GO:0006629	lipid metabolic process	N/A	N/A	N/A	N/A	N/A	N/A	0.00274542	6.56e-06	ALOX5AP; CYP3A4; RBP4; CYP27A1; CYP24A1; G6PD; ALDH1A2; ALOX15B; CYP26A1; ALOX12; AKR1B1; PIP4K2C; NPC1L1; CYP2D6; PRKD2; CYP2C19; ALOX5; LSS; TRPV1; GC; FYN; ALOX15; RBP1; CYP2R1; APP; RXRA; EGFR; PTGES; NR1I2; PLD1; ALDH1A3; ERBB2; NR1H4; CYP1A2; HMGCR; FAAH; CYP2C9; SREBF2
GO:0050794	regulation of cellular process	N/A	N/A	N/A	N/A	N/A	N/A	0.00349168	8.81e-06	EGFR; RXRA; CDC25A; RBP1; SGK2; POLA1; MATK; VDR; HSP90AA1; AKT3; TRPV1; MAP3K1; PRKCE; EP300; CAMK2A; NQO1; CAMK2D; TLR4; HMGCR; PBK; GRK5; MAPK12; PPP3R1; PSIP1; ALDH1A3; BCL2L1; PTGES; PLD1; RXRG; G6PD; EIF2AK4; DYRK1A; MMP14; TNK2; DCLK1; CCR5; STK3; CYP24A1; BRSK1; BCL2; PRKCG; IDH1; TAOK1; BACE1; MAP4K4; DRD3; MAP2K5; TOP2A; PRKCD; CAMK1D; PTPN1; AKR1B1; TACR2; PLK4; MMP2; SLK; APP; RORA; P…
GO:0042737	drug catabolic process	N/A	N/A	N/A	N/A	N/A	N/A	0.00349476	9.28e-06	CYP3A4; NR1I2; CYP1A2; CYP2D6; CYP2C9; CYP2C19
GO:0060341	regulation of cellular localization	N/A	N/A	N/A	N/A	N/A	N/A	0.00353004	1.031e-05	PRKCH; EPHA2; BCL2; FYN; DCLK1; EGFR; APP; BAD; AKT1; TACR2; PTPN1; CAMK1; NR1H4; BCL2L1; PRKCD; DNM1; ERBB2; PRKCI; PPP3R1; AKT2; HMGCR; TLR4; CAMK2D; DRD3; SREBF2; STK11; MAP4K4; PRKCE; CAMK2A
GO:0043065	positive regulation of apoptotic process	N/A	N/A	N/A	N/A	N/A	N/A	0.00353004	1.017e-05	STK3; ALDH1A2; BAD; TRPV1; VDR; PTPN2; BCL2; RARG; CNR1; CREB1; HMGCR; MELK; CAMK2D; NQO1; MCL1; CAMK2A; AKT1; RARB; BCL2L1; PRKCD; CAMK1D; PPP3R1; TOP2A; ALDH1A3; PRKCI
GO:0043068	positive regulation of programmed cell death	N/A	N/A	N/A	N/A	N/A	N/A	0.00500698	1.576e-05	ALDH1A2; BAD; STK3; BCL2; VDR; PTPN2; RARG; TRPV1; NQO1; CAMK2D; CAMK2A; MCL1; CREB1; CNR1; HMGCR; MELK; CAMK1D; PRKCD; BCL2L1; PRKCI; ALDH1A3; TOP2A; PPP3R1; AKT1; RARB
GO:0048812	neuron projection morphogenesis	N/A	N/A	N/A	N/A	N/A	N/A	0.00500698	1.595e-05	MAP4K4; STK11; APP; CAMK2A; EGFR; DCLK1; STK3; BRSK1; FYN; BCL2; CCKAR; TOP2B
GO:0044267	cellular protein metabolic process	N/A	N/A	N/A	N/A	N/A	N/A	0.00500923	1.685e-05	MAP4K4; RCE1; MAP2K5; TOP2A; CAMK1D; PRKCD; PTPN1; MMP2; SLK; PLK4; DYRK1A; EIF2AK4; TNK2; DCLK1; STK3; CCR5; BRSK1; PRKCG; BCL2; TAOK1; BACE1; PRKCE; CAMK2A; EP300; CAMK2D; GRK5; PBK; TLR4; MAPK12; PPP3R1; CDC25A; EGFR; MMP13; RBP1; MATK; DYRK4; SGK2; HSP90AA1; AKT3; MAP3K1; AKT2; RARA; MELK; PRKD2; MAPK13; CDC42BPA; PRKCI; MAPKAPK3; CAMK2B; TOP2B; AKT1; EIF4G1; CDC25C; CAMK2G; HIPK4; PRKCZ; PTP…
GO:0060548	negative regulation of cell death	N/A	N/A	N/A	N/A	N/A	N/A	0.00662678	2.667e-05	EGFR; PRKCQ; PRKCH; FYN; GC; CREB1; GRK5; HMGCR; NQO1; RARB; NR1H4; BCL2L1; BCL2L2; CCR5; EIF4G1; BAD; BCL2; PRKCG; PRKCZ; RARG; MAP2K5; AKT2; RARA; MAP4K4; MCL1; AKT1; ALOX12; AKR1B1; PTPN1; CAMK1D; PRKCD; PRKCI
GO:0080135	regulation of cellular response to stress	N/A	N/A	N/A	N/A	N/A	N/A	0.00662678	2.609e-05	EIF4G1; STK3; BAD; APP; DYRK1A; EIF2AK4; EGFR; TAOK1; CAMK2G; PTPN2; PRKCG; HSP90AA1; TLR4; HMGCR; PBK; CAMK2A; EP300; MCL1; MAP4K4; CAMK2D; CAMK2B; PTPN1; AKT1; BCL2L1; PRKCD
GO:2001240	negative regulation of extrinsic apoptotic signaling pathway in absence of ligand	N/A	N/A	N/A	N/A	N/A	N/A	0.00662678	2.778e-05	MAP2K5; AKT1; MCL1; FYN; BCL2L1; BCL2
GO:0018107	peptidyl-threonine phosphorylation	N/A	N/A	N/A	N/A	N/A	N/A	0.00662678	2.815e-05	PRKD2; DCLK1; CAMK2D; DYRK1A; STK11; CAMK2A; AKT1; CAMK1; CAMK2B; CAMK1D; BCL2; PRKCD; CAMK2G
GO:0001654	eye development	N/A	N/A	N/A	N/A	N/A	N/A	0.00662678	2.778e-05	RARG; ALDH1A3; ALDH1A2; RXRA; RARA; RBP4
GO:1903827	regulation of cellular protein localization	N/A	N/A	N/A	N/A	N/A	N/A	0.00662999	2.905e-05	BCL2L1; PRKCD; PPP3R1; PRKCI; ERBB2; AKT1; PTPN1; CAMK1; SREBF2; PRKCE; STK11; TLR4; AKT2; BCL2; FYN; PRKCH; EPHA2; EGFR; APP; BAD; DCLK1
GO:0036211	protein modification process	N/A	N/A	N/A	N/A	N/A	N/A	0.00934044	4.34e-05	CDC25C; HIPK4; CAMK2G; PTPN2; PRKCZ; EPHA2; MELK; AKT2; RARA; PRKD2; MAPK13; CDC42BPA; PRKCI; MAPKAPK3; TOP2B; CAMK2B; AKT1; APP; PRKCQ; GC; FYN; ROS1; CLK3; PRKCH; STK11; MARK3; CREB1; ERBB2; NR1H4; CAMK1; DYRK1A; EIF2AK4; TNK2; DCLK1; CCR5; STK3; BRSK1; BCL2; PRKCG; TAOK1; MAP4K4; MAP2K5; RCE1; TOP2A; PRKCD; CAMK1D; PTPN1; PLK4; SLK; EGFR; CDC25A; RBP1; SGK2; MATK; DYRK4; HSP90AA1; AKT3; MAP3K1…
GO:0006464	cellular protein modification process	N/A	N/A	N/A	N/A	N/A	N/A	0.00934044	4.34e-05	PRKCH; CLK3; ROS1; GC; FYN; PRKCQ; APP; CAMK1; NR1H4; ERBB2; CREB1; MARK3; STK11; EPHA2; PRKCZ; PTPN2; CAMK2G; HIPK4; CDC25C; AKT1; CAMK2B; TOP2B; MAPKAPK3; PRKCI; CDC42BPA; PRKD2; MAPK13; RARA; AKT2; MELK; MAP3K1; AKT3; HSP90AA1; MATK; DYRK4; SGK2; RBP1; CDC25A; EGFR; PPP3R1; MAPK12; PBK; GRK5; TLR4; CAMK2D; PRKCE; EP300; CAMK2A; TAOK1; BCL2; PRKCG; BRSK1; STK3; CCR5; DCLK1; TNK2; EIF2AK4; DYRK1…
GO:0042738	exogenous drug catabolic process	N/A	N/A	N/A	N/A	N/A	N/A	0.0113449	5.573e-05	NR1I2; CYP3A4; CYP2C19; CYP1A2; CYP2C9
GO:1902532	negative regulation of intracellular signal transduction	N/A	N/A	N/A	N/A	N/A	N/A	0.0113939	5.748e-05	GC; PTPN2; BCL2; EPHA2; DYRK1A; RORA; BCL2L1; PRKCD; BCL2L2; NR1H4; PTPN1; AKT1; MCL1; STK11; DRD3; TLR4; HMGCR; PBK; MARK3
GO:2001300	lipoxin metabolic process	N/A	N/A	N/A	N/A	N/A	N/A	0.0151411	7.84e-05	ALOX5AP; ALOX12; ALOX5; ALOX15
GO:0032880	regulation of protein localization	N/A	N/A	N/A	N/A	N/A	N/A	0.0156656	8.319e-05	CNR1; TLR4; HMGCR; AKT2; SREBF2; DRD3; DPP4; PRKCE; STK11; MAP4K4; AKT1; CAMK1; PTPN1; BCL2L1; PRKCD; NR1H4; PPP3R1; PRKCI; ERBB2; DCLK1; EGFR; ALOX15B; APP; BAD; RBP4; PRKCH; EPHA2; PRKCZ; BCL2; FYN
GO:0007005	mitochondrion organization	N/A	N/A	N/A	N/A	N/A	N/A	0.0181383	9.873e-05	BCL2L1; HSP90AA1; BCL2; GC; PPP3R1; DNM1; AKT1; AKT3; CAMK2A; MCL1; BAD; EIF4G1
GO:0051122	hepoxilin biosynthetic process	N/A	N/A	N/A	N/A	N/A	N/A	0.0188683	0.00011716	ALOX12; ALOX15; ALOX15B
GO:0019369	arachidonic acid metabolic process	N/A	N/A	N/A	N/A	N/A	N/A	0.0188683	0.0001195	ALOX12; PTGES; CYP2D6; CYP1A2; ALOX15; FAAH; CYP2C9; ALOX15B; CYP2C19
GO:0051121	hepoxilin metabolic process	N/A	N/A	N/A	N/A	N/A	N/A	0.0188683	0.00011716	ALOX15; ALOX15B; ALOX12
GO:0043066	negative regulation of apoptotic process	N/A	N/A	N/A	N/A	N/A	N/A	0.0188683	0.00011277	NQO1; MAP4K4; MCL1; MAP2K5; RARA; GRK5; AKT2; HMGCR; CAMK1D; NR1H4; BCL2L1; BCL2L2; PRKCD; PRKCI; ALOX12; AKT1; AKR1B1; PTPN1; RARB; PRKCQ; EGFR; BAD; CCR5; PRKCG; BCL2; PRKCZ; RARG; FYN; PRKCH
GO:0003417	growth plate cartilage development	N/A	N/A	N/A	N/A	N/A	N/A	0.0188683	0.00011716	RARA; RARB; MMP13
GO:0030154	cell differentiation	N/A	N/A	N/A	N/A	N/A	N/A	0.0188683	0.00012024	TOP2A; PLK4; RORC; AKT1; MMP2; AKT2; RARA; CYP24A1; BRSK1; CAMK2G; PTPN2; BCL2; EPHA2; MMP14; ALDH1A2; TNK2; STK3; PPP3R1; ERBB2; RARB; EP300; CAMK2A; STK11; CAMK2D; HMGCR; GRK5; FAAH; MAPK12; CREB1; FYN; MATK; ROS1; RORA; RXRA
GO:0006950	response to stress	N/A	N/A	N/A	N/A	N/A	N/A	0.0197899	0.00012874	PTGES; MPG; BCL2L1; CYP1A2; PSIP1; MAPK12; TLR4; NQO1; CAMK2A; PRKCE; EP300; MAP3K1; TRPV1; HSP90AA1; POLA1; MATK; SGK2; EGFR; MMP2; SLK; AKR1B1; PTPN1; CAMK1D; PRKCD; TOP2A; MAP2K5; TAOK1; BCL2; IDH1; PRKCG; BRSK1; STK3; CCR5; TNK2; MMP14; EIF2AK4; G6PD; LTB4R; NR1H4; BCL2L2; ERBB2; CREB1; SREBF2; STK11; APEX1; ALOX15; GC; FYN; PRKCQ; RORA; APP; AKT1; MAPKAPK3; TXN2; NPC1L1; MAPK13; DPP4; MCL1; …
GO:0097193	intrinsic apoptotic signaling pathway	N/A	N/A	N/A	N/A	N/A	N/A	0.0209465	0.00013905	EP300; BAD; MCL1; STK11; MELK; STK3; BCL2L1; BCL2L2; PRKCD; BCL2; EPHA2
GO:0008637	apoptotic mitochondrial changes	N/A	N/A	N/A	N/A	N/A	N/A	0.021107	0.00014572	AKT1; BCL2L1; BCL2; CAMK2A; MCL1; BAD
GO:0060135	maternal process involved in female pregnancy	N/A	N/A	N/A	N/A	N/A	N/A	0.021107	0.00014572	CNR1; AKT1; AKR1B1; MMP7; RXRA; VDR
GO:0043069	negative regulation of programmed cell death	N/A	N/A	N/A	N/A	N/A	N/A	0.0214651	0.00015389	EGFR; PRKCQ; BAD; CCR5; PRKCZ; BCL2; PRKCG; FYN; RARG; PRKCH; NQO1; MCL1; MAP4K4; MAP2K5; HMGCR; GRK5; AKT2; RARA; PRKCD; BCL2L1; BCL2L2; NR1H4; CAMK1D; PRKCI; AKR1B1; AKT1; ALOX12; RARB; PTPN1
GO:0042127	regulation of cell proliferation	N/A	N/A	N/A	N/A	N/A	N/A	0.0295254	0.00022365	FAAH; CREB1; HMGCR; TLR4; GRK5; STK11; PTGES; RARB; BCL2L1; ERBB2; EGFR; PRKCQ; APP; PRKCH; VDR; FYN; SGK2; MATK; PRKD2; MAP2K5; RARA; AKT2; DRD3; DPP4; AGTR1; AKR1B1; MMP2; ALOX12; AKT1; PRKCI; STK3; EIF4G1; ALOX15B; TNK2; ALDH1A2; BAD; RBP4; PTPN2; PRKCZ; BCL2; RARG
GO:0051726	regulation of cell cycle	N/A	N/A	N/A	N/A	N/A	N/A	0.0295254	0.00022736	MAPK12; MAP2K5; AKT2; GRK5; RARA; DRD3; EP300; PRKCE; STK11; MAP4K4; PLK4; SLK; AKT1; TOP2B; BCL2L1; TOP2A; STK3; CDC25C; EIF4G1; EGFR; ALOX15B; CDC25A; APP; BAD; EIF2AK4; TAOK1; MAP3K1; APEX1; HSP90AA1; BCL2; BRSK1
GO:0019372	lipoxygenase pathway	N/A	N/A	N/A	N/A	N/A	N/A	0.0309173	0.00025229	ALOX5AP; ALOX12; ALOX15B; ALOX5; ALOX15
GO:0008610	lipid biosynthetic process	N/A	N/A	N/A	N/A	N/A	N/A	0.0309173	0.0002545	CYP3A4; GC; CYP27A1; ALOX15; CYP2R1; RBP1; G6PD; ALOX15B; ALDH1A2; PTGES; AKR1B1; ALOX12; PLD1; ALDH1A3; NPC1L1; PIP4K2C; HMGCR; PRKD2; FAAH; LSS
GO:0019538	protein metabolic process	N/A	N/A	N/A	N/A	N/A	N/A	0.0309173	0.00025232	MAP2K5; RCE1; MAP4K4; PLK4; SLK; MMP2; PTPN1; PRKCD; CAMK1D; TOP2A; STK3; CCR5; DCLK1; MMP14; TNK2; EIF2AK4; DYRK1A; TAOK1; BACE1; PRKCG; BCL2; BRSK1; MAPK12; TLR4; PBK; GRK5; CAMK2D; PRKCE; EP300; CAMK2A; PPP3R1; RBP1; MMP13; EGFR; CDC25A; MAP3K1; AKT3; HSP90AA1; SGK2; MATK; DYRK4; PRKD2; MAPK13; MELK; AKT2; MMP7; RARA; DPP4; AKT1; TOP2B; CAMK2B; MAPKAPK3; NPC1L1; CDC42BPA; PRKCI; CDC25C; EIF4G1…
GO:0046627	negative regulation of insulin receptor signaling pathway	N/A	N/A	N/A	N/A	N/A	N/A	0.0309173	0.00025229	PRKCD; PTPN2; PRKCQ; PRKCZ; PTPN1
GO:2001239	regulation of extrinsic apoptotic signaling pathway in absence of ligand	N/A	N/A	N/A	N/A	N/A	N/A	0.0324826	0.00028032	MCL1; FYN; BCL2L1; BCL2; MAP2K5; AKT1
GO:1903078	positive regulation of protein localization to plasma membrane	N/A	N/A	N/A	N/A	N/A	N/A	0.0324826	0.00028032	PRKCE; PRKCI; EGFR; EPHA2; PRKCH; AKT1
GO:0042692	muscle cell differentiation	N/A	N/A	N/A	N/A	N/A	N/A	0.034176	0.00029947	RORA; RXRA; RARB; RARA; HMGCR; AKT1; MAPK12
GO:0006690	icosanoid metabolic process	N/A	N/A	N/A	N/A	N/A	N/A	0.0407543	0.00037876	ALOX15B; CYP2C9; ALOX5; CYP2C19; FAAH; CYP2D6; ALOX15; CYP1A2; ALOX12; PTGES; ALOX5AP
GO:2001244	positive regulation of intrinsic apoptotic signaling pathway	N/A	N/A	N/A	N/A	N/A	N/A	0.0407543	0.00037702	MCL1; BAD; BCL2; PTPN2; BCL2L1
GO:0019222	regulation of metabolic process	N/A	N/A	N/A	N/A	N/A	N/A	0.0407543	0.00037804	MCL1; PRKD2; MAPK13; AKT2; RARA; MAPKAPK3; CYP2D6; PRKCI; PIP4K2C; AKT1; RORC; AGTR1; ALDH1A2; BAD; CDC25C; EIF4G1; PTPN2; PRKCZ; RARG; EPHA2; TDP2; RXRB; SREBF2; STK11; CREB1; CNR1; NR1H4; ERBB2; NR1I2; CAMK1; RARB; PRKCQ; RORA; APP; APEX1; ROS1; ALOX15; FYN; GC; PRKCH; CLK3; DRD3; LSS; MAP4K4; MAP2K5; CAMK1D; PRKCD; TOP2A; SLK; PTPN1; TNK2; MMP14; EIF2AK4; G6PD; DYRK1A; RXRG; STK3; BCL2; IDH1; …
GO:0046626	regulation of insulin receptor signaling pathway	N/A	N/A	N/A	N/A	N/A	N/A	0.0407543	0.00037671	PTPN1; PTPN2; PRKCZ; PRKCQ; PRKCD; NR1H4
GO:0001558	regulation of cell growth	N/A	N/A	N/A	N/A	N/A	N/A	0.0413164	0.00038947	SGK2; ERBB2; ROS1; BCL2; AGTR1; AKT1; ALOX12; STK11; G6PD; EGFR; PRKCQ; MMP14; CAMK2D; EIF4G1; MAP2K5
GO:0006066	alcohol metabolic process	N/A	N/A	N/A	N/A	N/A	N/A	0.0418053	0.00039963	ALDH1A3; NPC1L1; GC; CYP3A4; AKR1B1; RBP4; G6PD; APP; RXRA; ALDH1A2; SREBF2; LSS; HMGCR; CYP2R1
GO:0010918	positive regulation of mitochondrial membrane potential	N/A	N/A	N/A	N/A	N/A	N/A	0.0430649	0.00045169	AKT1; AKT2; BAD
GO:0032287	peripheral nervous system myelin maintenance	N/A	N/A	N/A	N/A	N/A	N/A	0.0430649	0.00045169	AKT2; FAAH; AKT1
GO:0002138	retinoic acid biosynthetic process	N/A	N/A	N/A	N/A	N/A	N/A	0.0430649	0.00045169	ALDH1A3; ALDH1A2; RBP1
GO:0042759	long-chain fatty acid biosynthetic process	N/A	N/A	N/A	N/A	N/A	N/A	0.0430649	0.00045169	ALOX15B; ALOX15; ALOX12
GO:0007165	signal transduction	N/A	N/A	N/A	N/A	N/A	N/A	0.0430649	0.00044775	MAP2K5; DRD3; MAP4K4; AKR1B1; TACR2; MMP2; SLK; PTPN1; PRKCD; CAMK1D; STK3; CCR5; DCLK1; TNK2; RXRG; PRKCG; BCL2; BRSK1; CYP24A1; MAPK12; TLR4; GRK5; CAMK2D; EP300; PRKCE; CAMK2A; PLD1; PTGES; BCL2L1; PPP3R1; EGFR; RXRA; MAP3K1; AKT3; TRPV1; VDR; HSP90AA1; SGK2; MATK; PRKD2; MAPK13; MELK; AKT2; RARA; MCL1; RORC; AGTR1; AKT1; CAMK2B; MAPKAPK3; CDC42BPA; DNM1; PRKCI; CDC25C; ALDH1A2; BAD; CCKAR; TD…
GO:0060351	cartilage development involved in endochondral bone morphogenesis	N/A	N/A	N/A	N/A	N/A	N/A	0.0430649	0.00045169	RARB; RARA; MMP13
GO:0045944	positive regulation of transcription from RNA polymerase II promoter	N/A	N/A	N/A	N/A	N/A	N/A	0.0430649	0.00043804	RARG; VDR; APP; RXRG; RORA; EGFR; RXRA; RBP1; PPP3R1; TOP2A; NR1H4; CAMK1; RARB; AKT1; NR1I2; EP300; SREBF2; RXRB; DRD3; TLR4; RARA; PRKD2; MAP2K5; CREB1
GO:1903076	regulation of protein localization to plasma membrane	N/A	N/A	N/A	N/A	N/A	N/A	0.0440698	0.00047393	AKT1; EPHA2; PRKCH; EGFR; BCL2L1; PRKCE; PRKCI
GO:0007409	axonogenesis	N/A	N/A	N/A	N/A	N/A	N/A	0.0440698	0.00047393	CCKAR; TOP2B; DCLK1; BCL2; BRSK1; APP; STK11
GO:0006974	cellular response to DNA damage stimulus	N/A	N/A	N/A	N/A	N/A	N/A	0.048767	0.00053092	BCL2; APEX1; POLA1; BRSK1; TAOK1; EPHA2; TDP2; EIF2AK4; BAD; CDC25C; MPG; BCL2L2; BCL2L1; TOP2A; AKT1; STK11; MCL1; EP300; MAPK12
GO:0040008	regulation of growth	N/A	N/A	N/A	N/A	N/A	N/A	0.0487746	0.00053748	SGK2; ROS1; BCL2; RBP4; APP; G6PD; ALOX15B; EGFR; MMP14; PRKCQ; EIF4G1; STK3; ERBB2; AGTR1; AKT1; ALOX12; STK11; DRD3; CAMK2D; MAP2K5; CREB1
GO:0009416	response to light stimulus	N/A	N/A	N/A	N/A	N/A	N/A	0.0505144	0.00059558	AKT1; BCL2; BRSK1; CREB1; HMGCR; AKT2; PBK; EGFR; DRD3; CDC25A; APP; EP300; EIF2AK4; STK11
GO:0060324	face development	N/A	N/A	N/A	N/A	N/A	N/A	0.0505144	0.00058603	ALDH1A2; ALDH1A3; RARG; RARA
GO:0008284	positive regulation of cell proliferation	N/A	N/A	N/A	N/A	N/A	N/A	0.0505144	0.00059689	BCL2L1; ERBB2; PRKCI; AKR1B1; MMP2; ALOX12; AKT1; RARB; DPP4; DRD3; PRKD2; MAP2K5; TLR4; HMGCR; AKT2; GRK5; RARA; PRKCZ; BCL2; MATK; RARG; PRKCH; PRKCQ; EGFR; ALDH1A2; BAD; EIF4G1
GO:0070989	oxidative demethylation	N/A	N/A	N/A	N/A	N/A	N/A	0.0505144	0.00058603	CYP2D6; CYP2C9; CYP1A2; CYP3A4
GO:0016049	cell growth	N/A	N/A	N/A	N/A	N/A	N/A	0.0505144	0.00058732	PRKCZ; BCL2; APP; STK11; EIF2AK4; RARG; DCLK1
GO:0008630	intrinsic apoptotic signaling pathway in response to DNA damage	N/A	N/A	N/A	N/A	N/A	N/A	0.0603634	0.00072128	EPHA2; BCL2; BCL2L2; BCL2L1; EP300; MCL1; BAD
GO:0009968	negative regulation of signal transduction	N/A	N/A	N/A	N/A	N/A	N/A	0.0634613	0.00076673	PBK; TLR4; HMGCR; MAP2K5; MARK3; STK11; MCL1; DRD3; CYP26A1; PTPN1; AKT1; ERBB2; NR1H4; BCL2L1; BCL2L2; PRKCD; STK3; RORA; DYRK1A; MMP14; PRKCQ; EGFR; EPHA2; FYN; GC; BCL2; PRKCZ; PTPN2
GO:0006694	steroid biosynthetic process	N/A	N/A	N/A	N/A	N/A	N/A	0.0646379	0.00078952	CYP3A4; AKR1B1; NPC1L1; CYP27A1; HMGCR; CYP2R1; RBP1; G6PD; LSS
GO:1900034	regulation of cellular response to heat	N/A	N/A	N/A	N/A	N/A	N/A	0.0669453	0.0008266	CAMK2B; HSP90AA1; CAMK2D; CAMK2G; CAMK2A; EP300
GO:0097305	response to alcohol	N/A	N/A	N/A	N/A	N/A	N/A	0.0715423	0.00090924	AKT1; RBP4; FYN; BCL2L1; RARA; HMGCR; CNR1; CCR5; G6PD; BAD; PRKCE; DRD3; NQO1
GO:0016125	sterol metabolic process	N/A	N/A	N/A	N/A	N/A	N/A	0.0715423	0.00091185	G6PD; APP; RXRA; SREBF2; LSS; HMGCR; NPC1L1; CYP27A1; CYP26A1
GO:0008299	isoprenoid biosynthetic process	N/A	N/A	N/A	N/A	N/A	N/A	0.0721449	0.00093956	ALDH1A2; ALDH1A3; RBP1; HMGCR
GO:0048609	multicellular organismal reproductive process	N/A	N/A	N/A	N/A	N/A	N/A	0.0721449	0.00094827	BCL2L1; BCL2L2; AKT1; AKR1B1; STK11; RARA; MMP7; CNR1; VDR; ROS1; BAD; APP; RXRA; EGFR; CDC25C; RBP1
GO:0019216	regulation of lipid metabolic process	N/A	N/A	N/A	N/A	N/A	N/A	0.0721449	0.00093941	RXRA; RORA; VDR; IDH1; CREB1; CNR1; HMGCR; AKT2; LSS; SREBF2; DRD3; PRKCE; STK11; AGTR1; RORC; AKT1; PRKCD; NR1H4
GO:0031325	positive regulation of cellular metabolic process	N/A	N/A	N/A	N/A	N/A	N/A	0.076188	0.00101152	RXRA; PRKCQ; EGFR; RORA; APP; RBP1; HSP90AA1; ALOX15; VDR; GC; FYN; MAP3K1; TRPV1; RXRB; SREBF2; STK11; PRKCE; EP300; CREB1; MAPK12; HMGCR; TLR4; NR1H4; ERBB2; PPP3R1; NR1I2; CAMK1; RARB; TNK2; MMP14; DYRK1A; EIF2AK4; BAD; RXRG; STK3; EIF4G1; PRKCG; BCL2; PRKCZ; PTPN2; RARG; TAOK1; DRD3; MAP4K4; MAP2K5; PRKD2; AKT2; RARA; MAPKAPK3; PRKCD; PIP4K2C; TOP2A; AKT1; SLK; AGTR1; RORC; PTPN1
GO:0046326	positive regulation of glucose import	N/A	N/A	N/A	N/A	N/A	N/A	0.0770689	0.00103345	PRKCI; PRKCZ; NR1H4; AKT2; AKT1
GO:0009411	response to UV	N/A	N/A	N/A	N/A	N/A	N/A	0.077474	0.00104917	PBK; EGFR; CDC25A; EP300; STK11; EIF2AK4; AKT1; BCL2; BRSK1
GO:0043217	myelin maintenance	N/A	N/A	N/A	N/A	N/A	N/A	0.0780793	0.00108847	AKT1; FAAH; AKT2
GO:0071806	protein transmembrane transport	N/A	N/A	N/A	N/A	N/A	N/A	0.0780793	0.00108847	AKT2; MCL1; HSP90AA1
GO:0033554	cellular response to stress	N/A	N/A	N/A	N/A	N/A	N/A	0.0780793	0.00108325	TRPV1; MAP3K1; POLA1; GC; APEX1; ALOX15; RORA; EGFR; MPG; BCL2L1; BCL2L2; MAPK12; STK11; PRKCE; EP300; NQO1; SREBF2; EPHA2; TDP2; TAOK1; BRSK1; BCL2; CDC25C; STK3; EIF2AK4; G6PD; BAD; PTPN1; AKT1; SLK; AKR1B1; TOP2A; NPC1L1; TXN2; PRKCD; MAP2K5; MCL1
GO:0002684	positive regulation of immune system process	N/A	N/A	N/A	N/A	N/A	N/A	0.0807476	0.00113638	PRKCQ; MMP14; EIF2AK4; APP; BAD; RBP4; MAP3K1; PRKCH; HSP90AA1; BCL2; PRKCZ; FYN; CREB1; CNR1; PRKD2; RARA; TLR4; DPP4; STK11; PRKCE; EP300; AKT1; MMP2; NR1H4; CAMK1D; MAPKAPK3; PRKCD
GO:0050767	regulation of neurogenesis	N/A	N/A	N/A	N/A	N/A	N/A	0.0815873	0.00115903	APP; EIF2AK4; EIF4G1; STK3; FYN; BCL2; PRKCH; MAP4K4; STK11; DRD3; RARA; CREB1; CNR1; PRKCI; CAMK1D; RARB; CAMK1; CAMK2B; AKT1
GO:0030324	lung development	N/A	N/A	N/A	N/A	N/A	N/A	0.0892303	0.00130315	RBP4; ALDH1A2; CYP1A2; MMP14; EGFR; EP300
GO:0008283	cell proliferation	N/A	N/A	N/A	N/A	N/A	N/A	0.0892303	0.00129436	TLR4; MELK; AKT1; ERBB2; PRKCD; BCL2L1; BCL2L2; CDC25C; RORA; BAD; CDC25A; RXRA; EGFR; MMP14; EPHA2; MATK; POLA1; FYN; BCL2; ROS1
GO:0008631	intrinsic apoptotic signaling pathway in response to oxidative stress	N/A	N/A	N/A	N/A	N/A	N/A	0.0946741	0.00142036	BCL2; PRKCD; MELK; STK3
GO:0010817	regulation of hormone levels	N/A	N/A	N/A	N/A	N/A	N/A	0.0946741	0.00141374	CCKAR; CYP3A4; RBP4; CAMK2G; RBP1; BAD; EGFR; ALDH1A2; CYP26A1; AKR1B1; AGTR1; TACR2; ALDH1A3; NR1H4; HMGCR; SLCO1B1; CNR1; CREB1; PRKCE; MAP4K4; DPP4
GO:0002066	columnar/cuboidal epithelial cell development	N/A	N/A	N/A	N/A	N/A	N/A	0.0946741	0.00142036	RARB; RARA; ROS1; RARG

## Sheet: title_legend
TABLE EV5 - List of 177 Gene Ontology Biological Process (GO-BP) terms based on the C. elegans and zebrafish DePick target data sets and/or the zebrafish ccm2m201 mutant cardiac tissue transcriptome-based GO-BP terms.
