# Supplementary material for: Systematic pharmacological screens uncover novel pathways involved in cerebral cavernous malformations
Source: EMBO Mol Med. 2018 Sep 4;10(10):e9155. doi: 10.15252/emmm.201809155 (PMC6180302; doi:10.15252/emmm.201809155)
Supplement: Supplementary file 7 — Table EV6 [file EMMM-10-e9155-s007.xlsx]

## Sheet: Table EV6
BH corrected value	p-value	target	D. rerio orthologs	total number of compounds	number of positive compounds	positive compounds	negative compounds
0.0189646	0.000127333	SRC	Src	27	9	C 8863; I 3766; I0404; K 3888; PZ0111; PZ0113; S 8442; S2622; T 4182	C 3353; G 0668; N 3510; PZ0109; PZ0114; S 9692; S1006; S1034; S1088; S1150; S1194; S1264; S1266; S1561; S2202; S2207; S2227; Snv3
0.0286248	0.000320427	KDR	Kdr	43	11	C 8863; I0404; S 8442; S1040; S1154; S1164; S1220; S1363; S1557; S2231; S2622	E4660; H 9523; N 3510; P 0453; P 9297; PZ0109; PZ0114; S 8822; S1006; S1042; S1080; S1088; S1094; S1119; S1134; S1178; S1194; S1264; S1266; S1267; S1361; S1486; S1487; S1530; S1531; S1561; S2186; S2201; S2207; S2227; S2230; S2683
0.0856765	0.00346361	MST1R	Mst1ra; Mst1rb	9	4	I0404; S 8442; S1154; S2622	S1094; S1119; S1361; S1525; S1561
0.114257	0.0106583	AURKA	Aurka	18	5	B 1686; I0404; K 3888; S1154; S2622	E4660; N 3510; S1088; S1093; S1094; S1134; S1147; S1451; S1454; S1487; S1519; S1529; S2683
0.116455	0.0110806	FLT3	Flt3	25	6	I0404; K 3888; S 8442; S1116; S1154; S2622	A 3145; M 6760; P 0453; S 9692; S1042; S1088; S1094; S1134; S1173; S1194; S1205; S1454; S1487; S1525; S1561; S2198; S2248; T 4512; Y 0503
0.152866	0.0201418	CDK1	Cdk1	14	4	B 1686; I0404; K 3888; S 8442	C 3353; G 0668; N 4286; O 0886; PZ0117; S1088; S1098; S1266; S2269; S2621
0.195893	0.0323632	MET	Met	16	4	I0404; K 3888; S1363; S2622	S1056; S1080; S1088; S1094; S1114; S1119; S1266; S1361; S1487; S1525; S1561; S2201
0.318212	0.144891	GSK3B	Gsk3b	26	4	B 1686; I0404; K 3888; S2622	A 3145; N 3510; P 0453; PZ0117; S 3442; S 3567; S 4063; S1006; S1088; S1094; S1105; S1134; S1205; S1487; S1525; S1558; S1561; S1590; S2532; S2635; Snv13; Snv14
0.373944	0.186274	CDK2	Cdk2	19	3	I0404; K 3888; S1116	D-003; G 0668; N 4286; O 0886; S 3442; S1006; S1088; S1266; S1274; S1275; S1451; S1487; S2014; S2359; S2437; S2621
0.733362	0.686843	INSR	Insrb; Insra	14	1	I0404	M 6760; PZ0109; PZ0114; S1034; S1088; S1093; S1264; S1487; S1530; S1561; S2214; S2235; S2682

## Sheet: title_legend
TABLE EV6 – List of 10 predicted DePick target proteins for indirubin-3-monoxime (IR3mo), of which only 3 are statistically significant.
To search for enriched targets, the hypergeometric test Benjamini-Hochberg multiple testing correction (BH-corrected value), FDR correction < 10%, was applied. Grey indicates statistically not significantly targeted proteins. IR3mo is highlighted in bold.
