# Supplementary material for: Systematic pharmacological screens uncover novel pathways involved in cerebral cavernous malformations
Source: EMBO Mol Med. 2018 Sep 4;10(10):e9155. doi: 10.15252/emmm.201809155 (PMC6180302; doi:10.15252/emmm.201809155)
Supplement: Supplementary file 8 — Dataset EV1 [file EMMM-10-e9155-s008.xlsx]

## Sheet: Dataset EV1
compound ID	compound name	compound activity	C. elegans rescue	D. rerio rescue	HUVECs rescue
D 6908	DL-erythro-Dihydrosphingosine	Protein kinase C, phospholipase A2, and phospholipase D inhibitor	rescue	rescue	rescue
H 0126	DL-Homatropine hydrobromide	Muscarinic acetylcholine receptor antagonist	rescue	rescue	rescue
R 3255	13-cis-retinoic acid	Anti-inflammatory and antitumor actions mediated through RAR-beta and RAR-alpha receptors	rescue	rescue	rescue
S1022	Ridaforolimus (Deforolimus, MK-8669)	mTOR PI3K/Akt/mTOR	rescue	rescue	rescue
S1181	ENMD-2076	FLT3 Angiogenesis	rescue	rescue	rescue
A9480	AC-55649	Subtype selective retinoic acid receptor beta2 (RARbeta2) agonist.	rescue	rescue	no
D 4434	Clodronic acid	Matrix metalloproteinase 1 (MMP1) and collagenase inhibitor	rescue	rescue	no
D126608	Propofol	Short acting general anesthetic	rescue	rescue	no
E 2387	5'-N-Ethylcarboxamidoadenosine	Potent adenosine receptor agonist with equal affinity at A1 and A2 receptors	rescue	rescue	no
F-131	FPL 64176	Potent L-type Ca2+ channel activator	rescue	rescue	no
G 6793	GW7647	Potent agonist of peroxisome proliferator-activated alpha (PPAR-alpha)	rescue	rescue	no
G 9659	GBR-12935 dihydrochloride	Dopamine reuptake inhibitor	rescue	rescue	no
H 7779	Retinoic acid p-hydroxyanilide	Vitamin A acid analog with antiproliferative activity in cultured human breast cancer cells	rescue	rescue	no
I 3766	Isoliquiritigenin	Soluble guanylyl cyclase activator and aldose reductase inhibitor	rescue	rescue	no
L-134	Linopirdine	Stimulates release of acetylcholine and other neurotransmitters; cognitive enhancer	rescue	rescue	no
M 4008	Morin	Flavonoid with anti-oxidant properties; oxyradical scavenger	rescue	rescue	no
PZ0111	no annotation	no annotation	rescue	rescue	no
R-108	Ro 41-0960	Specific, reversible, orally-active COMT-inhibitor	rescue	rescue	no
S 1438	Sulindac sulfone	Non-steroidal anti-inflammatory compound (NSAID); metabolite of sulindac	rescue	rescue	no
S 4443	SCH-28080	Potent inhibitor of gastric H+ and K+-ATPase.	rescue	rescue	no
S1017	Cediranib (AZD2171)	VEGFR Protein Tyrosine Kinase	rescue	rescue	no
S1360	GSK1059615	PI3K PI3K/Akt/mTOR	rescue	rescue	no
S1462	AZD6482	PI3K PI3K/Akt/mTOR	rescue	rescue	no
S1467	Doxercalciferol	Doxercalciferol is a synthetic analog of vitamin D.	rescue	rescue	no
S1792	Simvastatin	Simvastatin is a competitive inhibitor of HMG-CoA reductase with Ki of 0.1-0.2 nM .	rescue	rescue	no
S2244	AR-42	HDAC Epigenetics	rescue	rescue	no
S2660	MK-0752	Gamma-secretase Proteases	rescue	rescue	no
Snv17	MG 149	TIP60 Histone Acetyltransferase Inhibitor	rescue	rescue	no
T 1132	Tetraethylthiuram disulfide	Alcohol dehydrogenase inhibitor	rescue	rescue	no
T 3757	TTNPB	Selective and highly potent retinoic acid analog with affinity for retinoic acid receptors (RAR) alpha, beta, and gamma	rescue	rescue	no
T 9652	Terfenadine	Non-sedating H1 histamine receptor antagonist	rescue	rescue	no
G 6416	GW5074		rescue	rescue	N/A
B 5556	Bay 11-7082	Inhibitor of cytokine-induced IKB-alpha phosphorylation	rescue	no	rescue
S1007	Roxadustat (FG-4592)	HIF Angiogenesis	rescue	no	rescue
S1590	TWS119	GSK-3 PI3K/Akt/mTOR	rescue	no	rescue
S2014	BMS-265246	CDK Cell Cycle	rescue	no	rescue
S2350	Rutin		rescue	no	rescue
C3993	Carvedilol	Antihypertensive; cardioprotective	rescue	no	no
D 5891	1,1-Dimethyl-4-phenyl-piperazinium iodide	Nicotinic acetylcholine receptor agonist	rescue	no	no
D-002	6,7-ADTN hydrobromide	Dopamine receptor agonist	rescue	no	no
D-029	R(-)-2,10,11-Trihydroxyaporphine hybrobromide	D2 dopamine receptor agonist	rescue	no	no
E 1279	Enoximone	Selective phosphodiesterase III (PDE III) inhibitor	rescue	no	no
E 1779	ET-18-OCH3	Phosphoinositide-specific Phospholipase C (PI-PLC) inhibitor	rescue	no	no
E-006	N-Methyl-beta-carboline-3-carboxamide	GABA-A receptor antagonist	rescue	no	no
G 2128	L-Glutamic acid hydrochloride	Endogenous excitatory amino acid neurotransmitter	rescue	no	no
H 0627	6-Hydroxymelatonin	Melatonin metabolite with agonist activity	rescue	no	no
I 8250	3-Iodo-L-tyrosine	Tyrosine hydroxylase inhibitor	rescue	no	no
I-122	ICI 204,448 hydrochloride	kappa Opioid receptor agonist that does not cross the blood brain barrier	rescue	no	no
L 5783	Lidocaine N-ethyl bromide quaternary salt	Quaternary lidocaine derivative which blocks both fast, Na+-dependent action potentials and voltage-dependent, non-inactivating Na+ conductance	rescue	no	no
M 2692	MK-886	Potent and specific inhibitor of leukotriene biosynthesis	rescue	no	no
M 4145	Minoxidil	K+ channel activator; antihypertensive	rescue	no	no
M 6760	Myricetin	Casein Kinase II inhibitor	rescue	no	no
M4699	MTEP hydrochloride	MTEP is a potent and highly selective antagonist for mGluR5.	rescue	no	no
N 4779	5-Nitro-2-(3-phenylpropylamino)benzoic acid	Potent Cl- channel blocker	rescue	no	no
P-105	(±)-PPHT hydrochloride	Potent D2 dopamine receptor agonist	rescue	no	no
P-162	Pregnenolone sulfate sodium	Neurosteroid that antagonizes the GABA-A receptor chloride channels	rescue	no	no
S1107	Danusertib (PHA-739358)	Aurora Kinase Cell Cycle	rescue	no	no
S1110	Varespladib (LY315920)	Phospholipase (e.g. Metabolism	rescue	no	no
S1129	SRT1720	Sirtuin Epigenetics	rescue	no	no
S1199	Cladribine	DNA/RNA Synthesis,DNA Damage,Cladribine is an adenosine deaminase inhibitor for U266, RPMI8226, and MM1.S cells with IC50 of approximately 2.43 ?M, 0.75 ?M, and 0.18 ?M, respectively.	rescue	no	no
S1466	Calcitriol	Calcitriol is the hormonally active form of vitamin D.	rescue	no	no
S1481	Zosuquidar (LY335979) 3HCl	P-gp Transmembrane Transporters	rescue	no	no
S2168	PD128907 HCl	Dopamine Receptor Neuronal Signaling	rescue	no	no
S2296	Enoxolone	Metabolism	rescue	no	no
S2663	WAY-100635 Maleate	5-HT Receptor Neuronal Signaling	rescue	no	no
SML0245	Candesartan cilexetil	Candesartan cilexetil is the prodrug form of the potent angiotensin II receptor antagonist, candesartan	rescue	no	no
T 7883	Trimethoprim	Potent inhibitor of bacterial and protozoal dihydrofolate reductase	rescue	no	no
T5576	TMPH hydrochloride	Potent inhibitor of neuronal nicotinic receptors. Subtype specific (alpha3/4 and beta 2/4 combinations).	rescue	no	no
U 5882	U-74389G maleate	Free radical lipid peroxidation inhibitor	rescue	no	no
X4753	XCT790	Potent and selective estrogen-related receptor alpha (ERRalpha) inverse agonist.	rescue	no	no
A 1895	Aurintricarboxylic acid		rescue	no	N/A
A 1977	N-arachidonylglycine		rescue	no	N/A
A 3711	AA-861		rescue	no	N/A
B 8433	BU99006		rescue	no	N/A
C 1112	CP55940		rescue	no	N/A
C 7522	Calcimycin		rescue	no	N/A
C-117	5-Carboxamidotryptamine maleate		rescue	no	N/A
C-130	(±)-Chloro-APB hydrobromide		rescue	no	N/A
C-191	Capsazepine		rescue	no	N/A
C-231	CGP 20712A methanesulfonate		rescue	no	N/A
C-277	Chloro-IB-MECA		rescue	no	N/A
C3743	CI-976		rescue	no	N/A
D 5290	(-)-alpha-Methylnorepinephrine		rescue	no	N/A
D 5794	Diacylglycerol Kinase Inhibitor II		rescue	no	N/A
D 5886	N-Methyldopamine hydrochloride		rescue	no	N/A
D 6140	Demeclocycline hydrochloride		rescue	no	N/A
D 8190	3',4'-Dichlorobenzamil		rescue	no	N/A
D-027	R(-)-Propylnorapomorphine hydrochloride		rescue	no	N/A
E 2375	Emetine dihydrochloride hydrate		rescue	no	N/A
F 4303	Fiduxosin hydrochloride		rescue	no	N/A
G 5793	GR 127935 hydrochloride hydrate		rescue	no	N/A
G-120	GYKI 52895		rescue	no	N/A
G8761	Gossypol		rescue	no	N/A
H 6036	1,3,5-tris(4-hydroxyphenyl)-4-propyl-1H-pyrazole		rescue	no	N/A
I 1149	Iodoacetamide		rescue	no	N/A
I 5627	(±)-Isoproterenol hydrochloride		rescue	no	N/A
K 1015	K114		rescue	no	N/A
L 0258	L-701,324		rescue	no	N/A
L 0664	loxoprofen		rescue	no	N/A
L 1415	L-162,313		rescue	no	N/A
L 2037	beta-Lapachone		rescue	no	N/A
L 2167	L-165,041		rescue	no	N/A
L 2540	L-368,899 hydrochloride		rescue	no	N/A
L 2906	Lomefloxacin hydrochloride		rescue	no	N/A
L-109	Lorglumide sodium		rescue	no	N/A
M 1022	Dihydrocapsaicin		rescue	no	N/A
M 1809	MRS 1523		rescue	no	N/A
M 5379	L-Methionine sulfoximine		rescue	no	N/A
M 6545	Mitoxantrone		rescue	no	N/A
M 9511	Minocycline hydrochloride		rescue	no	N/A
N 1786	NSC 95397		rescue	no	N/A
N 3136	Naltrexone hydrochloride		rescue	no	N/A
N 5023	Nordihydroguaiaretic acid from Larrea divaricata (creosote bush)		rescue	no	N/A
N 7758	Naloxone hydrochloride		rescue	no	N/A
N-142	NO-711 hydrochloride		rescue	no	N/A
N-170	NS-1619		rescue	no	N/A
O 0383	N-Oleoylethanolamine		rescue	no	N/A
O 2139	N-Oleoyldopamine		rescue	no	N/A
O 8757	Ofloxacin		rescue	no	N/A
P 0453	Piceatannol		rescue	no	N/A
P 3510	Papaverine hydrochloride		rescue	no	N/A
P 4509	Palmitoyl-DL-Carnitine chloride		rescue	no	N/A
P 5052	5alpha-Pregnan-3alpha-ol-11,20-dione		rescue	no	N/A
P 7912	Phloretin		rescue	no	N/A
P 8013	Pargyline hydrochloride		rescue	no	N/A
P 8293	Protoporphyrin IX disodium		rescue	no	N/A
P 8386	Phenylbutazone		rescue	no	N/A
P0115	PAC-1		rescue	no	N/A
P-103	S(-)-3PPP hydrochloride		rescue	no	N/A
P-118	Phaclofen		rescue	no	N/A
Q 0125	Quercetin dihydrate		rescue	no	N/A
Q-110	Quinelorane dihydrochloride		rescue	no	N/A
R 0500	Cortexolone		rescue	no	N/A
R 0529	Ro 90-7501		rescue	no	N/A
R 1402	Raloxifene hydrochloride		rescue	no	N/A
R 2751	Ruthenium red		rescue	no	N/A
R 5648	Rottlerin		rescue	no	N/A
R-115	Reactive Blue 2		rescue	no	N/A
R-134	Rilmenidine hemifumarate		rescue	no	N/A
S 0441	SB-366791		rescue	no	N/A
S 8251	Succinylcholine chloride		rescue	no	N/A
S 9692	SU 6656		rescue	no	N/A
S-008	1-(2-Methoxyphenyl)piperazine hydrochloride		rescue	no	N/A
S-168	(±)-SKF 38393, N-allyl-, hydrobromide		rescue	no	N/A
S3572	Stevioside		rescue	no	N/A
T 1698	Tetradecylthioacetic acid		rescue	no	N/A
T 4512	(±)-Taxifolin		rescue	no	N/A
T 5568	Tyrphostin AG 835		rescue	no	N/A
T 6050	Tulobuterol hydrochloride		rescue	no	N/A
T 6943	Tyrphostin AG 112		rescue	no	N/A
T 7540	Tyrphostin 47		rescue	no	N/A
T 7665	Tyrphostin 51		rescue	no	N/A
X-103	Xanthine amine congener		rescue	no	N/A
I4409	Fulvestrant	Selective estrogen receptor downregulator (SERD). First pure antiestrogen with no agonistic activity both in vitro and in vivo.	rescue	N/A	no
100009	CEDRELONE		rescue	N/A	N/A
100162	KHIVORIN		rescue	N/A	N/A
100310	HECOGENIN ACETATE		rescue	N/A	N/A
100360	beta-AMYRIN		rescue	N/A	N/A
102058	OLEANOLIC ACID ACETATE		rescue	N/A	N/A
107022	beta-SITOSTEROL		rescue	N/A	N/A
200007	GAMBOGIC ACID		rescue	N/A	N/A
200046	GRISEOFULVIN		rescue	N/A	N/A
200111	THEAFLAVIN		rescue	N/A	N/A
200424	2,3,4-TRIHYDROXY-4'-ETHOXYBENZOPHENONE		rescue	N/A	N/A
200743	ERGOSTEROL		rescue	N/A	N/A
200774	IRIGENIN		rescue	N/A	N/A
201539	GARCINOLIC ACID		rescue	N/A	N/A
201697	EUPHOL		rescue	N/A	N/A
205017	2,3,4-TRIHYDROXYBENZALDEHYDE		rescue	N/A	N/A
210186	CITRININ		rescue	N/A	N/A
210238	EPICATECHIN MONOGALLATE		rescue	N/A	N/A
210239	EPIGALLOCATECHIN-3-MONOGALLATE		rescue	N/A	N/A
210242	THEAFLAVIN MONOGALLATES		rescue	N/A	N/A
212097	ONONETIN		rescue	N/A	N/A
240470	LANOSTEROL		rescue	N/A	N/A
241071	EPITHEAFLAVIC ACID		rescue	N/A	N/A
270067	STIGMASTA-4,22-DIEN-3-ONE		rescue	N/A	N/A
270078	5alpha-CHOLESTANOL		rescue	N/A	N/A
300018	LOBARIC ACID		rescue	N/A	N/A
300034	TESTOSTERONE PROPIONATE		rescue	N/A	N/A
300147	USNIC ACID		rescue	N/A	N/A
307031	CHOLESTERYL ACETATE		rescue	N/A	N/A
307032	CHOLESTERYL HEMISUCCINATE		rescue	N/A	N/A
310031	RHAMNETIN		rescue	N/A	N/A
310039	alpha-TOCHOPHEROL [4 mM]		rescue	N/A	N/A
330085	4-NONYLPHENOL		rescue	N/A	N/A
380004	DIHYDROCELASTRYL DIACETATE		rescue	N/A	N/A
1300030	OMEGA-3-ACID ESTERS (EPA shown)		rescue	N/A	N/A
1301030	beta-CYCLODEXTRIN		rescue	N/A	N/A
1500134	BACITRACIN		rescue	N/A	N/A
1500143	beta-CAROTENE [2mM]		rescue	N/A	N/A
1500151	BROMOCRIPTINE MESYLATE		rescue	N/A	N/A
1500169	CETYLPYRIDINIUM CHLORIDE		rescue	N/A	N/A
1500172	CHLORAMPHENICOL PALMITATE		rescue	N/A	N/A
1500185	CHLORPROPAMIDE		rescue	N/A	N/A
1500186	CHLORTETRACYCLINE HYDROCHLORIDE		rescue	N/A	N/A
1500189	CICLOPIROX OLAMINE		rescue	N/A	N/A
1500201	CLOXACILLIN SODIUM		rescue	N/A	N/A
1500206	COLISTIMETHATE SODIUM		rescue	N/A	N/A
1500215	CYCLOSERINE (D)		rescue	N/A	N/A
1500244	DIETHYLSTILBESTROL		rescue	N/A	N/A
1500276	ERGOCALCIFEROL		rescue	N/A	N/A
1500319	GRAMICIDIN (gramicidin A shown)		rescue	N/A	N/A
1500456	OXYQUINOLINE HEMISULFATE		rescue	N/A	N/A
1500457	OXYTETRACYCLINE		rescue	N/A	N/A
1500462	PARGYLINE HYDROCHLORIDE		rescue	N/A	N/A
1500492	POLYMYXIN B SULFATE		rescue	N/A	N/A
1500557	TAMOXIFEN CITRATE		rescue	N/A	N/A
1500632	HEXESTROL		rescue	N/A	N/A
1500718	6,7-DIHYDROXYFLAVONE		rescue	N/A	N/A
1500838	CHOLECALCIFEROL		rescue	N/A	N/A
1500842	CARYOPHYLLENE [t(-)]		rescue	N/A	N/A
1500847	CHOLESTEROL		rescue	N/A	N/A
1500849	CHOLEST-5-EN-3-ONE		rescue	N/A	N/A
1500906	LITHOCHOLIC ACID		rescue	N/A	N/A
1501104	METHACYCLINE HYDROCHLORIDE		rescue	N/A	N/A
1501109	PROBUCOL		rescue	N/A	N/A
1501118	MECLOCYCLINE SULFOSALICYLATE		rescue	N/A	N/A
1501203	RETINOL		rescue	N/A	N/A
1502016	TRETINOIN		rescue	N/A	N/A
1502099	GOSSYPOL-ACETIC ACID COMPLEX		rescue	N/A	N/A
1502230	ASCORBIC ACID		rescue	N/A	N/A
1502247	FISETIN		rescue	N/A	N/A
1502254	MENADIONE		rescue	N/A	N/A
1502335	RUFLOXACIN HYDROCHLORIDE		rescue	N/A	N/A
1502342	TENATOPRAZOLE		rescue	N/A	N/A
1502359	DIFLOXACIN HYDROCHLORIDE		rescue	N/A	N/A
1503051	RETINYL ACETATE		rescue	N/A	N/A
1503073	ADIPHENINE HYDROCHLORIDE		rescue	N/A	N/A
1503202	CHLOROXINE		rescue	N/A	N/A
1503278	MITOXANTRONE HYDROCHLORIDE		rescue	N/A	N/A
1503341	CHLOROACETOXYQUINOLINE		rescue	N/A	N/A
1503614	CIPROFLOXACIN		rescue	N/A	N/A
1503708	TERFENADINE		rescue	N/A	N/A
1503722	ATORVASTATIN CALCIUM		rescue	N/A	N/A
1503873	THONZONIUM BROMIDE		rescue	N/A	N/A
1503875	PIROCTONE OLAMINE		rescue	N/A	N/A
1504015	alpha-MANGOSTIN		rescue	N/A	N/A
1504019	GOSSYPOL		rescue	N/A	N/A
1504051	STIGMASTEROL		rescue	N/A	N/A
1504053	FUCOSTANOL		rescue	N/A	N/A
1504078	SENNOSIDE A		rescue	N/A	N/A
1504107	TEPOXALIN		rescue	N/A	N/A
1504110	METHYL GAMBOGATE		rescue	N/A	N/A
1504130	3,7-DIHYDROXYFLAVONE		rescue	N/A	N/A
1504146	KATACINE		rescue	N/A	N/A
1504260	LEVOFLOXACIN		rescue	N/A	N/A
1504261	CANDESARTAN CILEXTIL		rescue	N/A	N/A
1504918	CAPTAN		rescue	N/A	N/A
1505015	3H-1,2-DITHIOLE-3-THIONE		rescue	N/A	N/A
1505132	2',4'-DIHYDROXYCHALCONE		rescue	N/A	N/A
1505141	2',4-DIHYDROXYCHALCONE		rescue	N/A	N/A
1505168	ETHACRIDINE LACTATE		rescue	N/A	N/A
1505177	RUBESCENSIN A		rescue	N/A	N/A
1505213	ROSUVASTATIN CALCIUM		rescue	N/A	N/A
1505256	SILIBININ		rescue	N/A	N/A
1505261	TELMISARTAN		rescue	N/A	N/A
1505268	NOBILETIN		rescue	N/A	N/A
1505292	NONOXYNOL-9		rescue	N/A	N/A
1505300	PURPURIN		rescue	N/A	N/A
1505305	PEFLOXACINE MESYLATE		rescue	N/A	N/A
1505308	CHLOROPHYLLIDE Cu COMPLEX Na SALT		rescue	N/A	N/A
1505314	SARAFLOXACIN HYDROCHLORIDE		rescue	N/A	N/A
1505329	MILTEFOSINE [5mM]		rescue	N/A	N/A
1505345	CURCUMIN		rescue	N/A	N/A
1505360	CEFDITORIN PIVOXIL		rescue	N/A	N/A
1505740	LIPOAMIDE		rescue	N/A	N/A
1505755	IDEBENONE		rescue	N/A	N/A
1506024	NAFTOPIDIL		rescue	N/A	N/A
1506051	TRIMETHYLCOLCHICINIC ACID		rescue	N/A	N/A
1506173	NITROXOLINE		rescue	N/A	N/A
1506199	MEXENEONE		rescue	N/A	N/A
1506324	MARBOFLOXACIN		rescue	N/A	N/A
1506403	ANAZOLENE SODIUM		rescue	N/A	N/A
1506422	EBASTINE		rescue	N/A	N/A
1506427	FLEROXACIN		rescue	N/A	N/A
1506449	CEFTEZOLE		rescue	N/A	N/A
1506458	EDOXABAN TOSYLATE HYDRATE		rescue	N/A	N/A
1800071	(-)E-CARYOPHYLLENE hydrate		rescue	N/A	N/A
C 7238	CV-3988		rescue	N/A	N/A
D 8690	(R,R)-cis-Diethyl tetrahydro-2,8-chrysenediol		rescue	N/A	N/A
D7443	DPO-1		rescue	N/A	N/A
E 3770	rac-2-Ethoxy-3-octadecanamido-1-propylphosphocholine		rescue	N/A	N/A
G 7795	Ganaxolone		rescue	N/A	N/A
GI262866A			rescue	N/A	N/A
GSK1030058A			rescue	N/A	N/A
GSK1269851A			rescue	N/A	N/A
GSK1379765A			rescue	N/A	N/A
GSK1379766A			rescue	N/A	N/A
GSK1487252A			rescue	N/A	N/A
GSK1660450B			rescue	N/A	N/A
GSK182497A			rescue	N/A	N/A
GSK205189A			rescue	N/A	N/A
GSK2188764A			rescue	N/A	N/A
GSK238583A			rescue	N/A	N/A
GSK312879A			rescue	N/A	N/A
GSK507358A			rescue	N/A	N/A
GSK902056A			rescue	N/A	N/A
GSK949675A			rescue	N/A	N/A
GSK969786A			rescue	N/A	N/A
GW442130X			rescue	N/A	N/A
GW566221B			rescue	N/A	N/A
GW567145X			rescue	N/A	N/A
GW569530A			rescue	N/A	N/A
GW574782A			rescue	N/A	N/A
GW574783B			rescue	N/A	N/A
GW578342X			rescue	N/A	N/A
GW633459A			rescue	N/A	N/A
GW663929X			rescue	N/A	N/A
GW664114X			rescue	N/A	N/A
GW700494X			rescue	N/A	N/A
GW768504A			rescue	N/A	N/A
GW869810X			rescue	N/A	N/A
H 2380	6-Hydroxy-DL-DOPA		rescue	N/A	N/A
M 7445	MNS		rescue	N/A	N/A
M 9440	Me-3,4-dephostatin		rescue	N/A	N/A
M6445	MRS 2211 sodium salt hydrate		rescue	N/A	N/A
N-165	Naloxone benzoylhydrazone		rescue	N/A	N/A
N-176	Naloxonazine dihydrochloride		rescue	N/A	N/A
P 0108	PRL-3 Inhibitor I		rescue	N/A	N/A
P 2742	PD 404,182		rescue	N/A	N/A
P 8352	1,4-PBIT dihydrobromide		rescue	N/A	N/A
P0105	PM-20		rescue	N/A	N/A
P-216	(±)-PD 128,907 hydrochloride		rescue	N/A	N/A
R 5523	REV 5901		rescue	N/A	N/A
S 2064	SC-560		rescue	N/A	N/A
S 2381	DL-Stearoylcarnitine chloride		rescue	N/A	N/A
S 3066	SKF 89626		rescue	N/A	N/A
S 3191	SKF 83565 hydrobromide		rescue	N/A	N/A
S 7690	SR 2640		rescue	N/A	N/A
S 8817	SB 218795		rescue	N/A	N/A
S-201	SB 224289 hydrochloride		rescue	N/A	N/A
SB-245391			rescue	N/A	N/A
SB-245392			rescue	N/A	N/A
T 3434	Tyrphostin AG 490		rescue	N/A	N/A
T 4318	Tyrphostin AG 494		rescue	N/A	N/A
T 4443	Tyrphostin AG 527		rescue	N/A	N/A
T 4568	Tyrphostin AG 528		rescue	N/A	N/A
T 4680	Terazosin hydrochloride		rescue	N/A	N/A
T 4693	Tyrphostin AG 537		rescue	N/A	N/A
T 4818	Tyrphostin AG 555		rescue	N/A	N/A
T 5193	Tyrphostin AG 698		rescue	N/A	N/A
T 5318	Tyrphostin AG 808		rescue	N/A	N/A
T 7290	Tyrphostin 25		rescue	N/A	N/A
T 7697	I-OMe-Tyrphostin AG 538		rescue	N/A	N/A
T 7822	Tyrphostin AG 538		rescue	N/A	N/A
T 9567	Thiolactomycin		rescue	N/A	N/A
U 1508	U-75302		rescue	N/A	N/A
U 6756	U-73122		rescue	N/A	N/A
V 5888	VUF 5574		rescue	N/A	N/A
A4673	no annotation	no annotation	no	rescue	rescue
B 1686	BIO	Potent, selective, reversible, and ATP-competitive glycogen synthase kinase 3alpha/beta (GSK-3alpha/beta) inhibitor.	no	rescue	rescue
D 2926	Diphenyleneiodonium chloride	Endothelial nitric oxide synthase inhibitor	no	rescue	rescue
E 2031	Eliprodil	NR2B selective NMDA receptor antagonist (polyamine site); potential clinical use to treat both acute and chronic pain.	no	rescue	rescue
I0404	Indirubin-3'-oxime	Cyclin-dependent kinase inhibitor; ATP competitive; antiproliferative	no	rescue	rescue
M 6383	2-methoxyestradiol	Inhibitor of angiogenesis and endothelial cell proliferation	no	rescue	rescue
P 2016	3-alpha,21-Dihydroxy-5-alpha-pregnan-20-one	Positive allosteric modulator of GABA-A receptors	no	rescue	rescue
S1005	Axitinib	VEGFR,Protein Tyrosine Kinase,Axitinib is a multi-target inhibitor of VEGFR1, VEGFR2, VEGFR3, PDGFR? and c-Kit with IC50 of 0.1 nM, 0.2 nM, 0.1-0.3 nM, 1.6 nM and 1.7 nM, respectively.	no	rescue	rescue
S1020	PD184352 (CI-1040)	MEK MAPK	no	rescue	rescue
S1164	Lenvatinib (E7080)	VEGFR Protein Tyrosine Kinase	no	rescue	rescue
S1297	Epothilone A	Microtubule Associat Cytoskeletal Signaling	no	rescue	rescue
S1363	Ki8751	VEGFR Protein Tyrosine Kinase	no	rescue	rescue
S1485	HMN-214	PLK Cell Cycle	no	rescue	rescue
S2247	BKM120 (NVP-BKM120, Buparlisib)	PI3K PI3K/Akt/mTOR	no	rescue	rescue
S2673	Trametinib (GSK1120212)	MEK MAPK	no	rescue	rescue
T2705	Topotecan hydrochloride hydrate	Topetecan is a topoisomerase I inhibitor and an apoptosis inducer. It is a potent antineoplastic agent	no	rescue	rescue
C 3662	Cyclosporin A	Calcineurin phosphatase inhibitor; immunosuppressant	no	rescue	no
C 5982	7-Chloro-4-hydroxy-2-phenyl-1,8-naphthyridine	A1 adenosine receptor antagonist	no	rescue	no
C 6022	Cyproheptadine hydrochloride	5-HT2 serotonin receptor antagonist	no	rescue	no
C 8863	7-Cyclopentyl-5-(4-phenoxy)phenyl-7H-pyrrolo[2,3-d]pyrimidin-4-ylamine	Potent and selective Ick (src family tyrosine kinase) inhibitor.	no	rescue	no
C5493	CyPPA	CyPPA is a positive modulator of small conductance Ca2+-activated K2+ channels; selective for SK3 and SK2.	no	rescue	no
D 1916	D-ribofuranosylbenzimidazole	Inhibitor of RNA synthesis; chain terminator	no	rescue	no
D 5439	2,3-Dimethoxy-1,4-naphthoquinone	Redox cycling agent used to study role of ROS (reactive oxygen species)	no	rescue	no
D-104	4-DAMP methiodide	M3 muscarinic acetylcholine receptor antagonist.	no	rescue	no
D-122	Domperidone	Peripheral dopamine receptor antagonist that does not cross the blood-brain barrier; anti-emetic	no	rescue	no
D-134	3,7-Dimethyl-1-propargylxanthine	A2 adenosine receptor antagonist.	no	rescue	no
D1920-6	2,4-Diamino-6-pyrimidinone	Inhibitor of GTP cyclohydrolase I, the rate-limiting enzyme in tetrahydrobiopterin (BH4) biosynthesis; blocks the induction of nitric oxide synthesis	no	rescue	no
D9446	L-DOPS	L-DOPS is a norepinephrine precursor in vivo	no	rescue	no
F 9677	Felodipine	L-type calcium channel blocker	no	rescue	no
F7932	Famciclovir	Famciclovir is an antiviral	no	rescue	no
G-017	(±)-AMPA hydrobromide	Potent excitatory amino acid that interacts selectively with central AMPA/kainate glutamate receptors	no	rescue	no
G-117	Glipizide	ATP-dependent K+ channel blocker	no	rescue	no
G-133	GR-89696 fumarate	kappa Opioid receptor agonist	no	rescue	no
I 0157	Ibudilast	Phosphodiesterase IV (PDE IV) inhibitor	no	rescue	no
I 0375	Imidazole-4-acetic acid hydrochloride	Competitive antagonist at GABA-C receptors	no	rescue	no
K 3888	Kenpaullone	Potent inhibitor of CDK1/cyclin B, CDK2/cyclin A, CDK2/cyclin E, and CDK5/p25	no	rescue	no
L 5025	Leflunomide	Immunosuppressive; its metabolite, a malononitrile derivative, inhibits dihydroorotate dehydrogenase (in the de novo pyrimidine synthesis pathway) and several protein tyrosine kinases	no	rescue	no
M 1275	(-)-Naproxen sodium	COX-1 and COX-2 inhibitor	no	rescue	no
M 5250	Melatonin	Endogenous neurohormone which controls photo-periodic biological rhythms	no	rescue	no
M-149	Methiothepin mesylate	5-HT1 Serotonin receptor antagonist; blocks serotonin autoreceptors	no	rescue	no
N 0630	Niflumic acid	Selective prostaglandin H synthase 2 (PGHS-2) inhibitor	no	rescue	no
N 1016	Nimesulide	Highly selective COX-2 inhibitor	no	rescue	no
N-144	Nitrendipine	Ca2+ channel blocker; antihypertensive	no	rescue	no
N-149	Nimodipine	Potent L-type Ca2+ channel antagonist	no	rescue	no
N-156	Naltriben methanesulfonate	Highly selective delta2 opioid receptor antagonist	no	rescue	no
N4163	Nemadipine-A	An L-type calcium channel alpha1-subunit antagonist.	no	rescue	no
P 1793	Pimozide	Ca2+ channel antagonist; antipsychotic; D2 dopamine receptor antagonist	no	rescue	no
P 2278	1,3-Dimethyl-8-phenylxanthine	Selective A1 adenosine receptor antagonist	no	rescue	no
P 4015	1-Phenyl-3-(2-thiazolyl)-2-thiourea	Dopamine beta-hydroxylase inhibitor	no	rescue	no
P 8139	Phorbol 12-myristate 13-acetate	Activates protein kinase C in vivo and in vitro; strong NO promoter; promotes expression of iNOS in cultured hepatocytes;T lymphocyte activator	no	rescue	no
P 8688	(S)-Propranolol hydrochloride	Active beta-adrenoceptor receptor blocking enantiomer; 5-HT1 serotonin receptor antagonist	no	rescue	no
P 8765	Ammonium pyrrolidinedithiocarbamate	Prevents induction of nitric oxide synthase (NOS) by inhibiting translation of NOS mRNA	no	rescue	no
PZ0113	PD173952	PD173952 is a Src family kinase inhibitor.	no	rescue	no
PZ0116	PD-166285 hydrate	PD-166285 hydrate is a broad spectrum protein tyrosine kinase inhibitor; Src and FGFR kinase inhibitor	no	rescue	no
PZ0132	SC-51322	SC-51322 is a selective prostglandin E2 (EP1) receptor antagonist	no	rescue	no
R 2625	Retinoic acid	Induces caspase-dependent apoptosis	no	rescue	no
R 3277	Rutaecarpine	Delayed rectifier K+ channel blocker; inhibits platelet aggregation; vasoldilator	no	rescue	no
S 8442	SU 5416	Potent and selective VEGFR PTK inhibitor; inhibits VEGF-induced angiogenesis	no	rescue	no
S 8567	SU 4312	Vascular endothelial growth factor (VEGF) receptor protein tyrosine kinase 1/2 (KDR) and platelet derived growth factor (PDGF) receptor inhibitor	no	rescue	no
S1032	Motesanib Diphosphate (AMG-706)	VEGFR Protein Tyrosine Kinase	no	rescue	no
S1038	PI-103	PI3K PI3K/Akt/mTOR	no	rescue	no
S1040	Sorafenib Tosylate	Raf,MAPK,Sorafenib Tosylate (Bay 43-9006) is a multikinase inhibitor of Raf-1, B-Raf and VEGFR-2 with IC50 of 6 nM, 22 nM and 90 nM, respectively.	no	rescue	no
S1111	Foretinib (GSK1363089)	c-Met Protein Tyrosine Kinase	no	rescue	no
S1116	Palbociclib (PD-0332991) HCl	CDK Cell Cycle	no	rescue	no
S1124	BMS-754807	IGF-1R Protein Tyrosine Kinase	no	rescue	no
S1133	Alisertib (MLN8237)	Aurora Kinase Cell Cycle	no	rescue	no
S1154	SNS-314 Mesylate	Aurora Kinase Cell Cycle	no	rescue	no
S1171	CYC116	Aurora Kinase Cell Cycle	no	rescue	no
S1220	OSI-930	c-Kit Protein Tyrosine Kinase	no	rescue	no
S1244	Amuvatinib (MP-470)	c-Kit Protein Tyrosine Kinase	no	rescue	no
S1262	Avagacestat (BMS-708163)	Gamma-secretase Proteases	no	rescue	no
S1469	Calcifediol	Calcifediol is a major circulating metabolite of vitamin D3 and acts as a competitive inhibitor with an apparent Ki of 3.9 ?M. It also suppresses PTH secretion and mRNA (ED50=2 nM).	no	rescue	no
S1470	TSU-68 (SU6668, Orantinib)	VEGFR Protein Tyrosine Kinase	no	rescue	no
S1533	R406 (free base)	Syk Angiogenesis	no	rescue	no
S1557	KRN 633	VEGFR Protein Tyrosine Kinase	no	rescue	no
S1675	Lubiprostone	Transmembrane Transporters	no	rescue	no
S2231	Telatinib	VEGFR Protein Tyrosine Kinase	no	rescue	no
S2232	Ketanserin	5-HT Receptor Neuronal Signaling	no	rescue	no
S2290	Dihydroartemisinin (DHA)		no	rescue	no
S2423	(S)-10-Hydroxycamptothecin	Topoisomerase DNA Damage	no	rescue	no
S2482	Manidipine 2HCl	Calcium Channel Transmembrane Transporters	no	rescue	no
S2622	PP121	PDGFR Protein Tyrosine Kinase	no	rescue	no
S2638	NU7441 (KU-57788)	DNA-PK DNA Damage	no	rescue	no
S4035	Vitamin D2	Vitamin D2 is a selective inhibitors of mammalian DNA polymerase A (pol A) with IC50 of 123 mM.	no	rescue	no
SML0218	Bropirimine	Bropirimine is an immunostimulating agent	no	rescue	no
SML0221	no annotation	no annotation	no	rescue	no
SML0269	Nitisinone	Nitrisinone is a competitive inhibitor that reversibly inhibits 4-Hydroxyphenylpyruvate oxidase (dioxygenase).	no	rescue	no
SML0275	rac BHFF	rac BHFF is an orally active, potent and selective positive allosteric modulator of GABA-B	no	rescue	no
T 2057	Trequinsin hydrochloride	Phosphodiesterase III (PDE III) inhibitor	no	rescue	no
T 4182	Tyrphostin AG 1478	Selective inhibitor of epidermal growth factor receptor (EGFR) protein	no	rescue	no
T 5575	TG003	Potent, specific, and reversible Cdc2-like kinase (Clk) inhibitor. Competes with ATP.	no	rescue	no
Z 4626	ZM 39923 hydrochloride	Janus kinase 3 (JNK-3) inhibitor.	no	rescue	no
G 5668	GW1929		no	rescue	N/A
I 0154	IEM-1460		no	rescue	N/A
I 5879	3-Isobutyl-1-methylxanthine		no	rescue	N/A
I 7378	Indomethacin		no	rescue	N/A
SML1382	XMD8-92		no	rescue	N/A
A 0384	Arcaine sulfate		no	no	N/A
A 0430	1-Aminocyclopropanecarboxylic acid hydrochloride		no	no	N/A
A 0500	Acetamide		no	no	N/A
A 0760	L-azetidine-2-carboxylic acid		no	no	N/A
A 0779	p-Aminoclonidine hydrochloride		no	no	N/A
A 0788	3-aminobenzamide		no	no	N/A
A 0937	(±)-Norepinephrine (+)bitartrate		no	no	N/A
A 0966	4-Amino-1,8-naphthalimide		no	no	N/A
A 1260	Amantadine hydrochloride		no	no	N/A
A 1755	Aminophylline ethylenediamine		no	no	N/A
A 1782	S-(p-Azidophenacyl)glutathione		no	no	N/A
A 1784	Aminopterin		no	no	N/A
A 1824	N-Acetyl-5-hydroxytryptamine		no	no	N/A
A 1910	(±)-2-Amino-4-phosphonobutyric acid		no	no	N/A
A 1980	A3 hydrochloride		no	no	N/A
A 2129	GABA		no	no	N/A
A 2169	3'-Azido-3'-deoxythymidine		no	no	N/A
A 2251	Acetyl-beta-methylcholine chloride		no	no	N/A
A 2385	5-azacytidine		no	no	N/A
A 3085	5-(N-Ethyl-N-isopropyl)amiloride		no	no	N/A
A 3134	3-Aminopropionitrile fumarate		no	no	N/A
A 3145	Apigenin		no	no	N/A
A 3539	Gabaculine hydrochloride		no	no	N/A
A 3595	AC 915 oxalate		no	no	N/A
A 3773	9-Amino-1,2,3,4-tetrahydroacridine hydrochloride		no	no	N/A
A 3846	AL-8810		no	no	N/A
A 3940	1-Aminobenzotriazole		no	no	N/A
A 4147	3-Amino-1-propanesulfonic acid sodium		no	no	N/A
A 4393	Apomorphine hydrochloride hemihydrate		no	no	N/A
A 4508	O-(Carboxymethyl)hydroxylamine hemihydrochloride		no	no	N/A
A 4562	5-(N,N-Dimethyl)amiloride hydrochloride		no	no	N/A
A 4638	Azathioprine		no	no	N/A
A 4669	Acyclovir		no	no	N/A
A 4687	Amiprilose hydrochloride		no	no	N/A
A 4910	(±)-2-Amino-3-phosphonopropionic acid		no	no	N/A
A 5006	L-Arginine		no	no	N/A
A 5157	(±)-2-Amino-7-phosphonoheptanoic acid		no	no	N/A
A 5282	(±)-2-Amino-5-phosphonopentanoic acid		no	no	N/A
A 5330	L-732,138		no	no	N/A
A 5376	Acetylsalicylic acid		no	no	N/A
A 5585	5-(N-Methyl-N-isobutyl)amiloride		no	no	N/A
A 5626	Acetylthiocholine chloride		no	no	N/A
A 5791	4-Androsten-4-ol-3,17-dione		no	no	N/A
A 5879	2-(2-Aminoethyl)isothiourea dihydrobromide		no	no	N/A
A 5909	N-Acetylprocainamide hydrochloride		no	no	N/A
A 5922	Amifostine		no	no	N/A
A 6011	Acetazolamide		no	no	N/A
A 6134	Arecoline hydrobromide		no	no	N/A
A 6351	A-315456		no	no	N/A
A 6566	2-Hydroxysaclofen		no	no	N/A
A 6671	Actinonin		no	no	N/A
A 6770	Methotrexate hydrate		no	no	N/A
A 6883	Atropine methyl bromide		no	no	N/A
A 6976	Amperozide hydrochloride		no	no	N/A
A 7009	Aminoguanidine hemisulfate		no	no	N/A
A 7127	Agmatine sulfate		no	no	N/A
A 7148	4-Aminobenzamidine dihydrochloride		no	no	N/A
A 7162	3-Aminopropylphosphonic acid		no	no	N/A
A 7250	N-Acetyl-L-Cysteine		no	no	N/A
A 7275	L-2-aminoadipic acid		no	no	N/A
A 7342	N-Acetyltryptamine		no	no	N/A
A 7410	Amiloride hydrochloride		no	no	N/A
A 7655	(±)-Atenolol		no	no	N/A
A 7762	L-allylglycine		no	no	N/A
A 8723	Altretamine		no	no	N/A
A 8835	Aminoguanidine hydrochloride		no	no	N/A
A 9013	BW 284c51		no	no	N/A
A 9251	Adenosine		no	no	N/A
A 9256	L-Aspartic acid		no	no	N/A
A 9335	Astaxanthin		no	no	N/A
A 9345	N-(4-Amino-2-chlorophenyl)phthalimide		no	no	N/A
A 9501	Adenosine 3',5'-cyclic monophosphate		no	no	N/A
A 9512	L(-)-Norepinephrine bitartrate		no	no	N/A
A 9561	5-(N,N-hexamethylene)amiloride		no	no	N/A
A 9657	(±)-p-Aminoglutethimide		no	no	N/A
A 9699	(±)-HA-966		no	no	N/A
A 9809	Amsacrine hydrochloride		no	no	N/A
A 9834	(±)-AMT hydrochloride		no	no	N/A
A 9899	Antozoline hydrochloride		no	no	N/A
A 9950	Aniracetam		no	no	N/A
A-013	8-(p-Sulfophenyl)theophylline		no	no	N/A
A-022	1,3-Dipropyl-8-p-sulfophenylxanthine		no	no	N/A
A-023	2-Methylthioadenosine triphosphate tetrasodium		no	no	N/A
A-024	5'-N-Methyl carboxamidoadenosine		no	no	N/A
A0606	Aurothioglucose		no	no	N/A
A-129	Amoxapine		no	no	N/A
A-138	Aminobenztropine		no	no	N/A
A-140	Arecaidine propargyl ester hydrobromide		no	no	N/A
A-143	S(-)-Atenolol		no	no	N/A
A-145	1-Allyl-3,7-dimethyl-8-p-sulfophenylxanthine		no	no	N/A
A-155	trans-(±)-ACPD		no	no	N/A
A-162	1-Amino-1-cyclohexanecarboxylic acid hydrochloride		no	no	N/A
A-164	Alaproclate hydrochloride		no	no	N/A
A-167	D(-)-2-Amino-7-phosphonoheptanoic acid		no	no	N/A
A-178	Acetohexamide		no	no	N/A
A-201	cis-4-Aminocrotonic acid		no	no	N/A
A-202	N6-2-(4-Aminophenyl)ethyladenosine		no	no	N/A
A-230	gamma-Acetylinic GABA		no	no	N/A
A-236	AB-MECA		no	no	N/A
A-242	Alloxazine		no	no	N/A
A-243	cis-Azetidine-2,4-dicarboxylic acid		no	no	N/A
A-244	trans-Azetidine-2,4-dicarboxylic acid		no	no	N/A
A-254	AIDA		no	no	N/A
A-255	A-77636 hydrochloride		no	no	N/A
A-263	ATPA		no	no	N/A
A-265	ARL 67156 trisodium salt		no	no	N/A
A6605	AMN082		no	no	N/A
B 0385	Beclomethasone		no	no	N/A
B 0753	2,3-Butanedione monoxime		no	no	N/A
B 0936	BRL 50481		no	no	N/A
B 1183	1-benzoyl-5-methoxy-2-methylindole-3-acetic acid		no	no	N/A
B 1266	p-Benzoquinone		no	no	N/A
B 1381	8-Bromo-cGMP sodium		no	no	N/A
B 1552	Bromoenol lactone		no	no	N/A
B 2009	Benzamide		no	no	N/A
B 2050	3-Bromo-7-nitroindazole		no	no	N/A
B 2134	(+)-Bromocriptine methanesulfonate		no	no	N/A
B 2185	Bisoprolol hemifumarate salt		no	no	N/A
B 2292	O6-benzylguanine		no	no	N/A
B 2377	N-Bromoacetamide		no	no	N/A
B 2390	(±)-Brompheniramine maleate		no	no	N/A
B 2417	Benzamil hydrochloride		no	no	N/A
B 2515	L-Buthionine-sulfoximine		no	no	N/A
B 2640	DL-Buthionine-[S,R]-sulfoximine		no	no	N/A
B 3023	Bumetanide		no	no	N/A
B 3501	Betaine hydrochloride		no	no	N/A
B 3650	Betaine aldehyde chloride		no	no	N/A
B 4311	BF-170 hydrochloride		no	no	N/A
B 4555	Benazoline oxalate		no	no	N/A
B 4558	BWB70C		no	no	N/A
B 5002	5-Bromo-2'-deoxyuridine		no	no	N/A
B 5016	Bepridil hydrochloride		no	no	N/A
B 5275	(+)-Brompheniramine maleate		no	no	N/A
B 5435	BIA 2-093		no	no	N/A
B 8406	Bretylium tosylate		no	no	N/A
B 9308	BP 897		no	no	N/A
B 9647	(E)-5-(2-Bromovinyl)-2'-deoxyuridine		no	no	N/A
B 9929	BRL 15572		no	no	N/A
B-003	Chloroethylclonidine dihydrochloride		no	no	N/A
B-012	6-Fluoronorepinephrine hydrochloride		no	no	N/A
B-015	Bromoacetyl alprenolol menthane		no	no	N/A
B-016	Benoxathian hydrochloride		no	no	N/A
B-019	Phenoxybenzamine hydrochloride		no	no	N/A
B-102	Bupropion hydrochloride		no	no	N/A
B-103	(-)-Bicuculline methbromide, 1(S), 9(R)		no	no	N/A
B-112	(±)-Bay K 8644		no	no	N/A
B-121	Bromoacetylcholine bromide		no	no	N/A
B-134	BMY 7378 dihydrochloride		no	no	N/A
B-135	R(+)-6-Bromo-APB hydrobromide		no	no	N/A
B-138	BTCP hydrochloride		no	no	N/A
B-154	BU224 hydrochloride		no	no	N/A
B-161	B-HT 933 dihydrochloride		no	no	N/A
B-168	(±)-Butaclamol hydrochloride		no	no	N/A
B-169	BRL 37344 sodium		no	no	N/A
B-173	BRL 54443 maleate		no	no	N/A
B6436	L-Beta-threo-benzyl-aspartate		no	no	N/A
C 0253	Chlorambucil		no	no	N/A
C 0330	Ciprofibrate		no	no	N/A
C 0331	6-Chloromelatonin		no	no	N/A
C 0400	Carmustine		no	no	N/A
C 0424	PK 11195	Peripheral benzodiazepine receptor antagonist	no	no	N/A
C 0625	Caffeic Acid		no	no	N/A
C 0737	Cilostazol		no	no	N/A
C 0750	Caffeine		no	no	N/A
C 0768	Cyclophosphamide monohydrate		no	no	N/A
C 0862	CGP-7930		no	no	N/A
C 0987	CGP-13501		no	no	N/A
C 1159	L-Cycloserine		no	no	N/A
C 1172	ML-9		no	no	N/A
C 1251	(+)-Catechin Hydrate		no	no	N/A
C 1290	Chlorpropamide		no	no	N/A
C 1610	1-(4-Chlorobenzyl)-5-methoxy-2-methylindole-3-acetic acid		no	no	N/A
C 1671	Chlorprothixene hydrochloride		no	no	N/A
C 1754	Choline bromide		no	no	N/A
C 2235	CB 1954		no	no	N/A
C 2505	Corticosterone		no	no	N/A
C 2538	Carboplatin		no	no	N/A
C 2755	Cortisone		no	no	N/A
C 2932	Chelerythrine chloride		no	no	N/A
C 3010	1-(2-Chlorophenyl)-1-(4-chlorophenyl)-2,2-dichloroethane		no	no	N/A
C 3025	(±)-Chlorpheniramine maleate		no	no	N/A
C 3130	Cortisone 21-acetate		no	no	N/A
C 3270	Cephalosporin C zinc salt		no	no	N/A
C 3353	CGP-74514A hydrochloride		no	no	N/A
C 3412	Cyproterone acetate		no	no	N/A
C 3635	DL-p-Chlorophenylalanine methyl ester hydrochloride		no	no	N/A
C 3909	D-Cycloserine		no	no	N/A
C 3912	8-(4-Chlorophenylthio)-cAMP sodium	Membrane-permeable analog of cAMP	no	no	N/A
C 3930	Calmidazolium chloride		no	no	N/A
C 4024	Carbamazepine		no	no	N/A
C 4042	Captopril		no	no	N/A
C 4238	CNS-1102		no	no	N/A
C 4382	Carbachol		no	no	N/A
C 4397	Chlorzoxazone		no	no	N/A
C 4418	L-Cysteinesulfinic Acid		no	no	N/A
C 4479	9-cyclopentyladenine		no	no	N/A
C 4520	Cephalothin sodium		no	no	N/A
C 4522	Cimetidine		no	no	N/A
C 4542	Cyclobenzaprine hydrochloride		no	no	N/A
C 4662	Carbetapentane citrate		no	no	N/A
C 5793	Ceftriaxone sodium		no	no	N/A
C 5923	(-)-Cotinine		no	no	N/A
C 5976	CL 316,243		no	no	N/A
C 6019	Clotrimazole		no	no	N/A
C 6048	Cefmetazole sodium		no	no	N/A
C 6305	Clozapine		no	no	N/A
C 6506	(±)-p-Chlorophenylalanine		no	no	N/A
C 6628	Chloroquine diphosphate		no	no	N/A
C 6643	Clofibrate		no	no	N/A
C 6645	Cytosine-1-beta-D-arabinofuranoside hydrochloride		no	no	N/A
C 6862	CB34		no	no	N/A
C 6895	Cefaclor		no	no	N/A
C 7005	DL-Cycloserine		no	no	N/A
C 7041	McN-A-343		no	no	N/A
C 7230	N-(2-[4-(4-Chlorophenyl)piperazin-1-yl]ethyl)-3-methoxybenzamide		no	no	N/A
C 7255	Cystamine dihydrochloride		no	no	N/A
C 7291	Clomipramine hydrochloride		no	no	N/A
C 7632	Cantharidin		no	no	N/A
C 7861	Citalopram hydrobromide		no	no	N/A
C 7897	Clonidine hydrochloride		no	no	N/A
C 7912	Cefotaxime sodium		no	no	N/A
C 7971	Cilostamide		no	no	N/A
C 8011	Chelidamic acid		no	no	N/A
C 8031	N6-Cyclopentyladenosine		no	no	N/A
C 8088	Cantharidic Acid		no	no	N/A
C 8138	Chlorpromazine hydrochloride		no	no	N/A
C 8145	Cefsulodin sodium salt hydrate		no	no	N/A
C 8221	Caffeic acid phenethyl ester		no	no	N/A
C 8270	Cephapirin sodium		no	no	N/A
C 8395	Cephradine		no	no	N/A
C 8417	DSP-4 hydrochloride		no	no	N/A
C 8645	Cinoxacin		no	no	N/A
C 8759	Carisoprodol		no	no	N/A
C 8773	Centrophenoxine hydrochloride		no	no	N/A
C 8903	Clemastine fumarate		no	no	N/A
C 9033	beta-Chloro-L-alanine hydrochloride		no	no	N/A
C 9510	Pyrocatechol		no	no	N/A
C 9511	Z-L-Phe chloromethyl ketone		no	no	N/A
C 9611	CPCCOEt		no	no	N/A
C 9754	Colchicine		no	no	N/A
C 9758	L-Canavanine sulfate		no	no	N/A
C 9847	Cyclothiazide		no	no	N/A
C 9901	N6-Cyclohexyladenosine		no	no	N/A
C 9911	(S)-(+)-Camptothecin		no	no	N/A
C-008	(+)-cis-Dioxolane		no	no	N/A
C-011	OXA-22		no	no	N/A
C-101	8-Cyclopentyl-1,3-dipropylxanthine		no	no	N/A
C-102	8-Cyclopentyl-1,3-dimethylxanthine		no	no	N/A
C-104	(±)-CPP		no	no	N/A
C-106	CGS-12066A maleate		no	no	N/A
C-108	2-Cyclooctyl-2-hydroxyethylamine hydrochloride		no	no	N/A
C-125	(±)-CGP-12177A hydrochloride		no	no	N/A
C-141	CGS-21680 hydrochloride		no	no	N/A
C-144	1-(m-Chlorophenyl)-biguanide hydrochloride		no	no	N/A
C-145	2-Chloroadenosine triphosphate tetrasodium		no	no	N/A
C-147	(+)-Cyclazocine		no	no	N/A
C1618	Cibenzoline succinate		no	no	N/A
C-192	Chlormezanone		no	no	N/A
C-197	8-(3-Chlorostyryl)caffeine		no	no	N/A
C-199	CGS-15943		no	no	N/A
C-203	2-Chloro-2-deoxy-D-glucose		no	no	N/A
C-223	Cirazoline hydrochloride		no	no	N/A
C-237	(2S,1'S,2'S)-2-(carboxycyclopropyl)glycine		no	no	N/A
C-239	CNQX disodium		no	no	N/A
C-271	CX 546		no	no	N/A
D 0411	WB-4101 hydrochloride		no	no	N/A
D 0540	DNQX		no	no	N/A
D 0670	Dihydroouabain		no	no	N/A
D 0676	Dobutamine hydrochloride		no	no	N/A
D 0943	DFB		no	no	N/A
D 1064	Dihydrokainic acid		no	no	N/A
D 1260	Decamethonium dibromide		no	no	N/A
D 1262	P1,P4-Di(adenosine-5')tetraphosphate triammonium	Dinucleoside polyphosphate that competitively inhibits ADP-induced platelet aggregation	no	no	N/A
D 1306	Debrisoquin sulfate		no	no	N/A
D 1413	2',3'-didehydro-3'-deoxythymidine		no	no	N/A
D 1414	Droperidol		no	no	N/A
D 1507	L-3,4-Dihydroxyphenylalanine methyl ester hydrochloride		no	no	N/A
D 1542	1,4-Dideoxy-1,4-imino-D-arabinitol		no	no	N/A
D 1791	2,4-Dinitrophenyl 2-fluoro-2-deoxy-beta-D-glucopyranoside		no	no	N/A
D 2521	Diltiazem hydrochloride		no	no	N/A
D 2531	Dextromethorphan hydrobromide monohydrate		no	no	N/A
D 2763	Dihydroergotamine methanesulfonate		no	no	N/A
D 3630	Diphenhydramine hydrochloride		no	no	N/A
D 3634	2,3-Butanedione	Reversible myosin ATPase inhibitor	no	no	N/A
D 3648	N,N,N',N'-Tetramethylazodicarboxamide		no	no	N/A
D 3689	(S)-3,5-Dihydroxyphenylglycine		no	no	N/A
D 3768	Dequalinium chloride hydrate		no	no	N/A
D 3775	Doxylamine succinate		no	no	N/A
D 3900	Desipramine hydrochloride		no	no	N/A
D 4007	5,5-Diphenylhydantoin		no	no	N/A
D 4268	N^G,N^G-Dimethylarginine hydrochloride		no	no	N/A
D 4505	Phenytoin sodium		no	no	N/A
D 4526	Doxepin hydrochloride		no	no	N/A
D 5294	Dilazep hydrochloride	Adenosine uptake inhibitor	no	no	N/A
D 5385	1,7-Dimethylxanthine	Adenosine receptor ligand; major metabolite of caffeine	no	no	N/A
D 5564	Daphnetin	Protein kinase (PK) inhibitor	no	no	N/A
D 5689	DM 235	Potent nootropic agent	no	no	N/A
D 5766	5,5-Dimethyl-1-pyrroline-N-oxide		no	no	N/A
D 5782	2',3'-dideoxycytidine	Nucleoside analog; reverse transcriptase inhibitor; antiviral	no	no	N/A
D 5919	Diacylglycerol kinase inhibitor I		no	no	N/A
D 6035	Disopyramide phosphate		no	no	N/A
D 8065	Dephostatin		no	no	N/A
D 8296	3-deazaadenosine		no	no	N/A
D 8816	N-(3,3-Diphenylpropyl)glycinamide		no	no	N/A
D 8941	2,6-Difluoro-4-[2-(phenylsulfonylamino)ethylthio]phenoxyacetamide		no	no	N/A
D 9035	Diazoxide		no	no	N/A
D 9128	3,4-Dihydroxyphenylacetic acid		no	no	N/A
D 9175	Dantrolene sodium		no	no	N/A
D 9190	DCEBIO		no	no	N/A
D 9305	1-Deoxynojirimycin hydrochloride		no	no	N/A
D 9628	L-3,4-Dihydroxyphenylalanine		no	no	N/A
D 9766	Dipyridamole		no	no	N/A
D 9815	Doxazosin mesylate	alpha1 adrenoceptor blocker	no	no	N/A
D 9891	Doxycycline hydrochloride	6-deoxytetracycline antibiotic; interferes with protein synthesis	no	no	N/A
D-003	R(-)-Apocodeine hydrochloride		no	no	N/A
D-030	R(-)-2,10,11-Trihydroxy-N-propylnoraporphine hydrobromide		no	no	N/A
D-031	Dipropyldopamine hydrobromide		no	no	N/A
D-033	(+)-Butaclamol hydrochloride	Dopamine receptor antagonist	no	no	N/A
D-042	R(-)-N-Allylnorapomorphine hydrobromide		no	no	N/A
D-047	(±)-SKF-38393 hydrochloride		no	no	N/A
D-052	GBR-12909 dihydrochloride		no	no	N/A
D-054	R(+)-SCH-23390 hydrochloride		no	no	N/A
D-101	(±)-DOI hydrochloride		no	no	N/A
D-103	(±)-2,3-Dichloro-alpha-methylbenzylamine hydrochloride		no	no	N/A
D-108	1,3-Dipropyl-7-methylxanthine		no	no	N/A
D-129	R(+)-Butylindazone		no	no	N/A
D-131	3,5-Dinitrocatechol		no	no	N/A
D-132	N,N-Dipropyl-5-carboxamidotryptamine maleate		no	no	N/A
D-133	6,7-Dichloroquinoxaline-2,3-dione		no	no	N/A
D-138	5,7-Dichlorokynurenic acid		no	no	N/A
D-142	4-Diphenylacetoxy-N-(2-chloroethyl)piperidine hydrochloride		no	no	N/A
D14204	1,10-Diaminodecane		no	no	N/A
D-149	Dihydro-beta-erythroidine hydrobromide		no	no	N/A
D-155	Dihydroergocristine methanesulfonate		no	no	N/A
D-193	DL-alpha-Difluoromethylornithine hydrochloride		no	no	N/A
E 0137	Vanillic acid diethylamide		no	no	N/A
E 0381	Epibestatin hydrochloride		no	no	N/A
E 0516	Etodolac		no	no	N/A
E 1383	Etoposide	Topoisomerase II inhibitor; induces apoptosis; cell cycle inhibitor	no	no	N/A
E 1896	Etazolate hydrochloride		no	no	N/A
E 3132	E-64		no	no	N/A
E 3149	S-Ethylisothiourea hydrobromide		no	no	N/A
E 3256	Edrophonium chloride		no	no	N/A
E 3263	Efaroxan hydrochloride		no	no	N/A
E 3380	Ellipticine		no	no	N/A
E 3520	Ebselen		no	no	N/A
E 3645	rac-2-Ethoxy-3-hexadecanamido-1-propylphosphocholine		no	no	N/A
E 8875	beta-Estradiol		no	no	N/A
E 9750	Estrone		no	no	N/A
E-100	(-)-Eseroline fumarate		no	no	N/A
E4660	Eupatorin	Eupatorin acts as an antiproliferative in cells expressing the CYP1A- family. It induces G2/M block follow by apoptosis in cells expressing the CYP1A- family	no	no	N/A
E5406	Ethopropazine hydrochloride		no	no	N/A
F 0430	Fenobam		no	no	N/A
F 1553	S-(+)-Fluoxetine hydrochloride		no	no	N/A
F 2802	Fluvoxamine maleate		no	no	N/A
F 3764	Furegrelate sodium		no	no	N/A
F 4381	Furosemide		no	no	N/A
F 4646	p-Fluoro-L-phenylalanine		no	no	N/A
F 4765	Fluphenazine dihydrochloride	Dopamine receptor antagonist; antipsychotic	no	no	N/A
F 6020	Fenofibrate		no	no	N/A
F 6145	Fenspiride hydrochloride		no	no	N/A
F 6300	Flumazenil		no	no	N/A
F 6426	Foliosidine		no	no	N/A
F 6513	Fusaric acid		no	no	N/A
F 6627	5-Fluorouracil		no	no	N/A
F 6777	Flecainide acetate		no	no	N/A
F 6800	Fenoldopam bromide		no	no	N/A
F 6886	Forskolin		no	no	N/A
F 6889	Famotidine		no	no	N/A
F 7927	FSCPX		no	no	N/A
F 8257	Flunarizine dihydrochloride		no	no	N/A
F 8791	5-fluoro-5'-deoxyuridine		no	no	N/A
F 8927	Flupirtine maleate		no	no	N/A
F 9397	Flutamide		no	no	N/A
F 9427	Fexofenadine hydrochloride		no	no	N/A
F 9552	Formoterol		no	no	N/A
F-100	Fluspirilene		no	no	N/A
F-114	cis-(Z)-Flupenthixol dihydrochloride		no	no	N/A
F-124	Furafylline		no	no	N/A
F-132	Fluoxetine hydrochloride		no	no	N/A
G 0639	Glybenclamide		no	no	N/A
G 0668	GW2974		no	no	N/A
G 1043	Guanfacine hydrochloride		no	no	N/A
G 2536	Ganciclovir		no	no	N/A
G 3126	L-Glutamine		no	no	N/A
G 3416	Guanidinyl-naltrindole di-trifluoroacetate		no	no	N/A
G 5918	GR 113808		no	no	N/A
G 6043	GR 125487 sulfamate salt		no	no	N/A
G 6649	Genistein		no	no	N/A
G 7788	alpha-Guanidinoglutaric acid		no	no	N/A
G 8134	Gallamine triethiodide		no	no	N/A
G 8543	GR 46611		no	no	N/A
G-002	Isoguvacine hydrochloride		no	no	N/A
G-007	Guvacine hydrochloride		no	no	N/A
G-019	Muscimol hydrobromide		no	no	N/A
G-110	Guanabenz acetate		no	no	N/A
G-111	gamma-D-Glutamylaminomethylsulfonic acid		no	no	N/A
G-119	GYKI 52466 hydrochloride		no	no	N/A
G-154	Gabapentin		no	no	N/A
H 0131	(±)-Vanillylmandelic acid		no	no	N/A
H 0879	Hexamethonium bromide		no	no	N/A
H 1252	4-Hydroxy-3-methoxyphenylacetic acid		no	no	N/A
H 1377	MHPG piperazine		no	no	N/A
H 1384	Hypotaurine		no	no	N/A
H 1512	Haloperidol		no	no	N/A
H 7250	Histamine dihydrochloride		no	no	N/A
H 8125	L-Histidine hydrochloride		no	no	N/A
H 8250	(±)-8-Hydroxy-DPAT hydrobromide		no	no	N/A
H 8502	Dopamine hydrochloride		no	no	N/A
H 8627	Hydroxyurea		no	no	N/A
H 8645	(+)-Hydrastine		no	no	N/A
H 8653	(±)-7-Hydroxy-DPAT hydrobromide		no	no	N/A
H 8759	MHPG sulfate potassium		no	no	N/A
H 8876	5-Hydroxyindolacetic acid		no	no	N/A
H 9002	L-Hyoscyamine		no	no	N/A
H 9003	Hydroquinone		no	no	N/A
H 9523	Serotonin hydrochloride		no	no	N/A
H 9772	5-Hydroxy-L-tryptophan		no	no	N/A
H 9876	Hydroxylamine hydrochloride		no	no	N/A
H 9882	4-Hydroxybenzhydrazide		no	no	N/A
H-108	Hemicholinium-3		no	no	N/A
H-120	HA-1004 hydrochloride		no	no	N/A
H-127	Hexahydro-sila-difenidol hydrochloride, p-fluoro analog		no	no	N/A
H-128	Histamine, R(-)-alpha-methyl-, dihydrochloride		no	no	N/A
H-135	5-hydroxydecanoic acid sodium		no	no	N/A
H-140	R-(+)-8-Hydroxy-DPAT hydrobromide		no	no	N/A
H-168	R-(+)-7-Hydroxy-DPAT hydrobromide		no	no	N/A
H8664	Steviol		no	no	N/A
I 0658	IC 261	Casein kinase-1 (CK-1delta/epsilon) inhibitor.	no	no	N/A
I 0782	Imazodan		no	no	N/A
I 1392	HA-100		no	no	N/A
I 1637	Ipratropium bromide		no	no	N/A
I 1656	Idarubicin		no	no	N/A
I 2279	IMID-4F hydrochloride		no	no	N/A
I 2760	R(-)-Isoproterenol (+)-bitartrate		no	no	N/A
I 2764	ML-7		no	no	N/A
I 2765	(±)-Ibotenic acid		no	no	N/A
I 2892	Ifenprodil tartrate		no	no	N/A
I 3639	Isotharine mesylate		no	no	N/A
I 4883	(±)-Ibuprofen		no	no	N/A
I 5409	IRAK-1/4 Inhibitor I		no	no	N/A
I 6138	Idazoxan hydrochloride	I2-imidazoline agonist; I1-imidazoline antagonist; alpha2-Adrenergic antagonist	no	no	N/A
I 6391	1-(5-Isoquinolinylsulfonyl)-3-methylpiperazine dihydrochloride		no	no	N/A
I 6504	(-)-Isoproterenol hydrochloride		no	no	N/A
I 7016	1-(5-Isoquinolinylsulfonyl)-2-methylpiperazine dihydrochloride		no	no	N/A
I 7379	Imipramine hydrochloride		no	no	N/A
I 7388	Isoxanthopterin	Product of xanthine oxidase oxidation of pterin, an enzyme involved in reactive oxygen formation.	no	no	N/A
I 7627	Iproniazid phosphate	Monoamine oxidase inhibitor	no	no	N/A
I 8005	S(+)-Isoproterenol (+)-bitartrate		no	no	N/A
I 8021	L-N6-(1-Iminoethyl)lysine hydrochloride		no	no	N/A
I 8898	Ivermectin		no	no	N/A
I 9531	Imiloxan hydrochloride		no	no	N/A
I 9532	Icilin		no	no	N/A
I 9890	m-Iodobenzylguanidine hemisulfate		no	no	N/A
I-106	S(+)-Ibuprofen		no	no	N/A
I-114	p-Iodoclonidine hydrochloride		no	no	N/A
I-117	R(+)-IAA-94		no	no	N/A
I-119	Indatraline hydrochloride	Potent inhibitor of dopamine, norepinephrine and serotonin reuptake	no	no	N/A
I-120	Iofetamine hydrochloride		no	no	N/A
I-135	Imetit dihydrobromide		no	no	N/A
I-138	1,5-Isoquinolinediol		no	no	N/A
I-146	IB-MECA		no	no	N/A
I-160	3-(1H-Imidazol-4-yl)propyl di(p-fluorophenyl)methyl ether hydrochloride		no	no	N/A
I18008	Isonipecotic acid		no	no	N/A
I5784	Ibandronate sodium		no	no	N/A
J 4252	JWH-015		no	no	N/A
K 0250	Kainic acid		no	no	N/A
K 1003	Ketoconazole		no	no	N/A
K 1136	Ketorolac tris salt		no	no	N/A
K 1751	Ketoprofen		no	no	N/A
K 1888	K 185		no	no	N/A
K 2628	Ketotifen fumarate		no	no	N/A
K 3375	Kynurenic acid		no	no	N/A
L 1011	Labetalol hydrochloride		no	no	N/A
L 2411	LY-367,265		no	no	N/A
L 2536	LY-310,762 hydrochloride		no	no	N/A
L 3791	Lamotrigine		no	no	N/A
L 4376	alpha-Lobeline hydrochloride		no	no	N/A
L 4762	Loperamide hydrochloride		no	no	N/A
L 4900	Lonidamine	Inhibits the energy metabolism of neoplastic cells by interfering with mitochondrial hexokinase, cellular respiration, and glycolysis; damages cell and mitochondrial membranes	no	no	N/A
L 5647	Lidocaine hydrochloride	Anti-arrhythmic; local anesthetic	no	no	N/A
L 8401	LE 300		no	no	N/A
L 8533	Lansoprazole		no	no	N/A
L 8539	L-687,384 hydrochloride		no	no	N/A
L 9664	Loratadine		no	no	N/A
L 9756	(-)-Tetramisole hydrochloride		no	no	N/A
L 9787	L-655,708		no	no	N/A
L 9908	LY-294,002 hydrochloride		no	no	N/A
L-106	Loxapine succinate		no	no	N/A
L-121	Levallorphan tartrate		no	no	N/A
L-131	L-745,870 hydrochloride		no	no	N/A
L-135	L-741,626		no	no	N/A
L8668	Levetiracetam		no	no	N/A
M 0763	Metoclopramide hydrochloride		no	no	N/A
M 0814	R(-)-Me5		no	no	N/A
M 1387	4-Methylpyrazole hydrochloride		no	no	N/A
M 1404	Nocodazole		no	no	N/A
M 1514	N-omega-Methyl-5-hydroxytryptamine oxalate salt		no	no	N/A
M 1559	Moxonidine hydrochloride		no	no	N/A
M 1818	Molindone hydrochloride		no	no	N/A
M 2398	Metaproterenol hemisulfate		no	no	N/A
M 2525	Mianserin hydrochloride		no	no	N/A
M 2537	Mevastatin		no	no	N/A
M 2547	8-Methoxymethyl-3-isobutyl-1-methylxanthine		no	no	N/A
M 2727	Mexiletene hydrochloride		no	no	N/A
M 2776	Methylergonovine maleate		no	no	N/A
M 2901	Molsidomine	Vasodilator; converted by the liver to the active metabolite, SIN-1	no	no	N/A
M 3047	Mizoribine		no	no	N/A
M 3127	S-Methylisothiourea hemisulfate		no	no	N/A
M 3184	MG 624		no	no	N/A
M 3262	N-Methyl-D-aspartic acid		no	no	N/A
M 3281	alpha-Methyl-DL-tyrosine methyl ester hydrochloride		no	no	N/A
M 3668	Metergoline		no	no	N/A
M 3778	Clorgyline hydrochloride		no	no	N/A
M 3935	Meloxicam sodium		no	no	N/A
M 4531	Meclofenamic acid sodium		no	no	N/A
M 4659	Milrinone		no	no	N/A
M 4796	(±)-alpha-Methyl-4-carboxyphenylglycine		no	no	N/A
M 4910	1-Methylhistamine dihydrochloride		no	no	N/A
M 5154	Moxisylyte hydrochloride	alpha1-Adrenoceptor antagonist	no	no	N/A
M 5171	S-Methyl-L-thiocitrulline acetate		no	no	N/A
M 5391	(±)-Metoprolol (+)-tartrate		no	no	N/A
M 5435	6-Methyl-2-(phenylethynyl)pyridine hydrochloride		no	no	N/A
M 5441	Mibefradil dihydrochloride		no	no	N/A
M 5560	(S)-MAP4 hydrochloride		no	no	N/A
M 5644	(±)-Methoxyverapamil hydrochloride		no	no	N/A
M 5685	Metrazoline oxalate		no	no	N/A
M 6191	GW9662		no	no	N/A
M 6500	Cysteamine hydrochloride		no	no	N/A
M 6517	alpha,beta-Methylene adenosine 5'-triphosphate dilithium		no	no	N/A
M 6524	Methoxamine hydrochloride	alpha1 Adrenoceptor agonist	no	no	N/A
M 6628	O-Methylserotonin hydrochloride		no	no	N/A
M 6690	MDL 28170		no	no	N/A
M 7033	NG-Monomethyl-L-arginine acetate		no	no	N/A
M 7065	MK-912		no	no	N/A
M 7277	(±)-3-(3,4-dihydroxyphenyl)-2-methyl-DL-alanine		no	no	N/A
M 7319	ML 10302		no	no	N/A
M 7684	MRS 2159		no	no	N/A
M 8046	Mifepristone		no	no	N/A
M 8131	L-alpha-Methyl-p-tyrosine		no	no	N/A
M 8878	1-Methylimidazole		no	no	N/A
M 9020	Mecamylamine hydrochloride		no	no	N/A
M 9125	Methapyrilene hydrochloride		no	no	N/A
M 9292	Memantine hydrochloride		no	no	N/A
M 9651	Maprotiline hydrochloride		no	no	N/A
M 9656	H-8 dihydrochloride		no	no	N/A
M-001	Proglumide		no	no	N/A
M-104	(±)-Muscarine chloride		no	no	N/A
M-105	Methoctramine tetrahydrochloride		no	no	N/A
M-107	(+)-MK-801 hydrogen maleate		no	no	N/A
M-108	(-)-MK-801 hydrogen maleate		no	no	N/A
M-109	2-Methyl-5-hydroxytryptamine maleate		no	no	N/A
M-110	alpha-Methyl-5-hydroxytryptamine maleate		no	no	N/A
M-116	Metolazone		no	no	N/A
M-129	L-alpha-Methyl DOPA		no	no	N/A
M-137	Methysergide maleate		no	no	N/A
M-184	3-Morpholinosydnonimine hydrochloride		no	no	N/A
M-226	p-MPPF dihydrochloride		no	no	N/A
N 0287	NNC 55-0396	Selective T-type calcium channel inhibitor.	no	no	N/A
N 1392	Nialamide		no	no	N/A
N 1530	Nomifensine maleate		no	no	N/A
N 2034	CR 2249		no	no	N/A
N 2255	S-(4-Nitrobenzyl)-6-thioinosine		no	no	N/A
N 3398	S-Nitroso-N-acetylpenicillamine		no	no	N/A
N 3510	Niclosamide		no	no	N/A
N 3529	NAN-190 hydrobromide		no	no	N/A
N 3911	NBI 27914		no	no	N/A
N 4148	S-Nitrosoglutathione		no	no	N/A
N 4159	NCS-382		no	no	N/A
N 4382	Nalidixic acid sodium		no	no	N/A
N 5501	NG-Nitro-L-arginine		no	no	N/A
N 5504	Naphazoline hydrochloride		no	no	N/A
N 5636	3-Nitropropionic acid		no	no	N/A
N 5751	NG-Nitro-L-arginine methyl ester hydrochloride		no	no	N/A
N 7127	(±)-Normetanephrine hydrochloride		no	no	N/A
N 7261	Nortriptyline hydrochloride		no	no	N/A
N 7505	NADPH tetrasodium		no	no	N/A
N 7510	Nicardipine hydrochloride		no	no	N/A
N 7634	Nifedipine		no	no	N/A
N 7778	7-Nitroindazole		no	no	N/A
N 8403	6-Nitroso-1,2-benzopyrone		no	no	N/A
N 8534	Nilutamide		no	no	N/A
N 8652	NF 023		no	no	N/A
N 8659	Nimustine hydrochloride		no	no	N/A
N 8784	Norcantharidin		no	no	N/A
N 9007	Noscapine hydrchloride		no	no	N/A
N-115	Naltrindole hydrochloride		no	no	N/A
N-151	Nisoxetine hydrochloride		no	no	N/A
N-153	Nylidrin hydrochloride		no	no	N/A
N-158	Naftopidil dihydrochloride		no	no	N/A
N-183	NBQX disodium		no	no	N/A
N-211	NS 2028		no	no	N/A
O 0250	(±)-Octopamine hydrochloride		no	no	N/A
O 0877	Oxolinic acid		no	no	N/A
O 0886	Olomoucine		no	no	N/A
O 1008	Oleic Acid		no	no	N/A
O 2378	Oxymetazoline hydrochloride		no	no	N/A
O 2751	Sodium Oxamate		no	no	N/A
O 2881	Oxybutynin Chloride		no	no	N/A
O 3011	Oxiracetam		no	no	N/A
O 3125	Ouabain		no	no	N/A
O 3636	ODQ		no	no	N/A
O 3752	Orphenadrine hydrochloride		no	no	N/A
O 9126	Oxotremorine sesquifumarate salt		no	no	N/A
O 9637	Oxaprozin		no	no	N/A
O-100	Oxotremorine methiodide		no	no	N/A
O-111	(±)-Octoclothepin maleate		no	no	N/A
P 0130	Progesterone		no	no	N/A
P 0547	Pentamidine isethionate		no	no	N/A
P 0618	cis(+/-)-8-OH-PBZI hydrobromide		no	no	N/A
P 0667	Parthenolide		no	no	N/A
P 0778	Pindolol		no	no	N/A
P 0878	O-Phospho-L-serine		no	no	N/A
P 0884	(±)-Propranolol hydrochloride	beta Adrenoceptor antagonist; cardiac depressant (anti-arrhythmic)	no	no	N/A
P 1061	SKF-525A hydrochloride		no	no	N/A
P 1675	Picrotoxin		no	no	N/A
P 1784	Pentoxifylline		no	no	N/A
P 1801	L-Glutamic acid, N-phthaloyl-		no	no	N/A
P 1918	Pancuronium bromide		no	no	N/A
P 2116	Pirfenidone		no	no	N/A
P 2607	PRE-084		no	no	N/A
P 3520	Pentolinium di[L(+)-tartrate]	Peripheral ganglionic nicotinic acetylcholine receptor antagonist	no	no	N/A
P 4394	Cisplatin		no	no	N/A
P 4405	Podophyllotoxin		no	no	N/A
P 4532	R(-)-N6-(2-Phenylisopropyl)adenosine		no	no	N/A
P 4651	Promethazine hydrochloride		no	no	N/A
P 4668	Praziquantel		no	no	N/A
P 4670	Propafenone hydrochloride		no	no	N/A
P 5295	Piracetam		no	no	N/A
P 5396	Phosphomycin disodium		no	no	N/A
P 5514	Pyrilamine maleate		no	no	N/A
P 5654	Piroxicam		no	no	N/A
P 5679	3-n-Propylxanthine	Weak competitive antagonist at both A1 and A2 adenosine receptors	no	no	N/A
P 6126	Phenylephrine hydrochloride		no	no	N/A
P 6402	Perphenazine		no	no	N/A
P 6500	Pentylenetetrazole		no	no	N/A
P 6503	(+)-Pilocarpine hydrochloride		no	no	N/A
P 6628	Pilocarpine nitrate		no	no	N/A
P 6656	Promazine hydrochloride		no	no	N/A
P 6777	Phenelzine sulfate		no	no	N/A
P 6902	Pheniramine maleate		no	no	N/A
P 6909	Phosphonoacetic acid		no	no	N/A
P 7136	Pyrazinecarboxamide		no	no	N/A
P 7295	Primidone		no	no	N/A
P 7340	(±)-threo-1-Phenyl-2-decanoylamino-3-morpholino-1-propanol hydrochloride	Glucosylceramide synthase inhibitor; blocks formation of glucosylceramide from ceramide	no	no	N/A
P 7412	Pirenzepine dihydrochloride		no	no	N/A
P 7505	Putrescine dihydrochloride		no	no	N/A
P 7561	Phentolamine mesylate		no	no	N/A
P 7780	Propionylpromazine hydrochloride		no	no	N/A
P 7791	Prazosin hydrochloride		no	no	N/A
P 8477	Picotamide		no	no	N/A
P 8511	Tranylcypromine hydrochloride		no	no	N/A
P 8782	(±)-cis-Piperidine-2,3-dicarboxylic acid		no	no	N/A
P 8813	Protriptyline hydrochloride		no	no	N/A
P 8828	Pergolide methanesulfonate		no	no	N/A
P 8852	6(5H)-Phenanthridinone		no	no	N/A
P 8887	5alpha-Pregnan-3alpha-ol-20-one		no	no	N/A
P 8891	Propantheline bromide		no	no	N/A
P 9233	Piribedil maleate		no	no	N/A
P 9297	Paromomycin sulfate		no	no	N/A
P 9375	1,10-Phenanthroline monohydrate		no	no	N/A
P 9391	Procainamide hydrochloride		no	no	N/A
P 9547	Prilocaine hydrochloride		no	no	N/A
P 9797	Pyridostigmine bromide		no	no	N/A
P 9879	Procaine hydrochloride		no	no	N/A
P0122	Pifithrin-mu		no	no	N/A
P-101	2-Phenylaminoadenosine		no	no	N/A
P-102	R(+)-3PPP hydrochloride		no	no	N/A
P-120	1-Phenylbiguanide		no	no	N/A
P-126	Pirenperone		no	no	N/A
P-152	S(-)-Pindolol	Beta adrenergic receptor antagonist; vasodilator. Non-selective 5-HT1 serotonin receptor ligand.	no	no	N/A
P-154	Pinacidil		no	no	N/A
P-178	PPADS		no	no	N/A
P-203	Phenamil methanesulfonate		no	no	N/A
P-204	Phenylbenzene-omega-phosphono-alpha-amino acid		no	no	N/A
P-215	PD 98,059		no	no	N/A
P-233	PD 168,077 maleate		no	no	N/A
P63204	Quinolinic acid		no	no	N/A
P6499	PNU-282987		no	no	N/A
PZ0109	PD-161570	PD-161570 is an inhibitor of human FGF-1 receptor tyrosine kinase.	no	no	N/A
Q 0875	Quinidine sulfate		no	no	N/A
Q 1250	Quinine sulfate		no	no	N/A
Q 2128	(+)-Quisqualic acid		no	no	N/A
Q 3251	Quinacrine dihydrochloride		no	no	N/A
Q 3504	Quazinone		no	no	N/A
Q-102	(-)-Quinpirole hydrochloride		no	no	N/A
Q-109	Quipazine, 6-nitro-, maleate		no	no	N/A
R 0758	Ritodrine hydrochloride		no	no	N/A
R 0875	Reserpine		no	no	N/A
R 5010	Resveratrol		no	no	N/A
R 6152	Ranolazine dihydrochloride		no	no	N/A
R 6520	Rolipram		no	no	N/A
R 7150	Ro 25-6981 hydrochloride		no	no	N/A
R 7385	Phosphoramidon disodium		no	no	N/A
R 8404	Rufinamide		no	no	N/A
R 8875	Rotenone		no	no	N/A
R 8900	Ro 8-4304		no	no	N/A
R 9525	RX 821002 hydrochloride		no	no	N/A
R 9644	Ribavirin		no	no	N/A
R-101	Ranitidine hydrochloride		no	no	N/A
R-103	Ritanserin	Potent 5-HT2 serotonin receptor antagonist which passes the blood-brain barrier	no	no	N/A
R-104	Rauwolscine hydrochloride		no	no	N/A
R-116	Riluzole		no	no	N/A
R-121	S(+)-Raclopride L-tartrate		no	no	N/A
R-140	Ro 04-6790 dihydrochloride		no	no	N/A
S 0278	(±)-Sotalol hydrochloride		no	no	N/A
S 0568	SB 200646 hydrochloride		no	no	N/A
S 0693	SB 204741		no	no	N/A
S 0752	(±)-Synephrine		no	no	N/A
S 0758	Sulfaphenazole		no	no	N/A
S 1068	SB-215505		no	no	N/A
S 1563	SKF 86466		no	no	N/A
S 1875	(-)-Scopolamine hydrobromide		no	no	N/A
S 2201	Semicarbazide hydrochloride		no	no	N/A
S 2250	(-)-Scopolamine methyl nitrate		no	no	N/A
S 2318	SB 228357		no	no	N/A
S 2501	Spermidine trihydrochloride		no	no	N/A
S 2671	Suramin sodium salt		no	no	N/A
S 2812	SNC80		no	no	N/A
S 2816	SKF 83959 hydrobromide		no	no	N/A
S 2876	Spermine tetrahydrochloride		no	no	N/A
S 3065	SC 19220		no	no	N/A
S 3378	Spironolactone		no	no	N/A
S 3442	SB 216763		no	no	N/A
S 3567	SB 415286		no	no	N/A
S 4063	SCH-202676 hydrobromide		no	no	N/A
S 4250	D-Serine		no	no	N/A
S 4692	Sobuzoxane	DNA topoisomerase II inhibitor; induces apoptosis.	no	no	N/A
S 5013	Albuterol hemisulfate		no	no	N/A
S 5192	SB 222200		no	no	N/A
S 5321	S15535		no	no	N/A
S 5890	Sanguinarine chloride		no	no	N/A
S 6319	Sertraline hydrochloride	Selective serotonin reuptake inhibitor; antidepressant	no	no	N/A
S 7389	SB 269970 hydrochloride		no	no	N/A
S 7395	Spiperone hydrochloride		no	no	N/A
S 7771	(-)-Sulpiride		no	no	N/A
S 7882	(-)-Scopolamine,n-Butyl-, bromide		no	no	N/A
S 7936	SB 205384		no	no	N/A
S 8010	(±)-Sulpiride		no	no	N/A
S 8061	SB 242084 dihydrochloride hydrate		no	no	N/A
S 8139	Sulindac	COX inhibitor; Anti-inflammatory	no	no	N/A
S 8502	(-)-Scopolamine methyl bromide		no	no	N/A
S 8688	SR 59230A oxalate		no	no	N/A
S 9186	SIB 1757		no	no	N/A
S 9311	SIB 1893		no	no	N/A
S 9318	Sandoz 58-035		no	no	N/A
S-003	1-(1-Naphthyl)piperazine hydrochloride		no	no	N/A
S-006	Ketanserin tartrate		no	no	N/A
S-009	PAPP		no	no	N/A
S1025	Gefitinib (ZD1839)	EGFR,Protein Tyrosine Kinase,Gefitinib (ZD-1839) is an EGFR inhibitor for Tyr1173, Tyr992, Tyr1173 and Tyr992 in the NR6wtEGFR and NR6W cells with IC50 of 37 nM, 37nM, 26 nM and 57 nM, respectively.	no	no	N/A
S-106	SR-95531		no	no	N/A
S1104	GDC-0879	Raf MAPK	no	no	N/A
S1114	JNJ-38877605	c-Met Protein Tyrosine Kinase	no	no	N/A
S1231	Topotecan HCl	Topoisomerase,DNA Damage,Topotecan (NSC 609699) is a topoisomerase I inhibitor for MCF-7 Luc cells and DU-145 Luc cells with IC50 of 13 nM and 2 nM, respectively.	no	no	N/A
S-143	(±)-6-Chloro-PB hydrobromide		no	no	N/A
S1455	Cilomilast	PDE Metabolism	no	no	N/A
S1459	Thiazovivin	ROCK Cell Cycle	no	no	N/A
S1487	PHA-793887	CDK Cell Cycle	no	no	N/A
S1515	Pracinostat (SB939)	HDAC Cytoskeletal Signaling	no	no	N/A
S-153	SQ 22536		no	no	N/A
S1532	AZD7762	Chk Cell Cycle	no	no	N/A
S-154	Sepiapterin		no	no	N/A
S1568	PD318088	MEK MAPK	no	no	N/A
S-174	SDZ-205,557 hydrochloride	Potent and selective 5-HT4 serotonin receptor antagonist	no	no	N/A
S-180	SB 206553 hydrochloride		no	no	N/A
S2214	AZ 960	JAK JAK/STAT	no	no	N/A
S2230	Galunisertib (LY2157299)	TGF-beta/Smad TGF-beta/Smad	no	no	N/A
S2266	Asiatic Acid	p38 MAPK MAPK	no	no	N/A
S2271	Berberine HCl		no	no	N/A
S2617	TAK-733	MEK MAPK	no	no	N/A
S2629	PNU-120596	AChR Neuronal Signaling	no	no	N/A
S2633	NPS-2143	CaSR GPCR & G Protein	no	no	N/A
S2636	A66	PI3K PI3K/Akt/mTOR	no	no	N/A
S2661	WYE-125132 (WYE-132)	mTOR PI3K/Akt/mTOR	no	no	N/A
S2667	Dolutegravir (GSK1349572)	Integrase Microbiology	no	no	N/A
S4076	Propranolol HCl	Adrenergic Receptor,GPCR & G Protein,Propranolol HCl is a competitive non-selective beta-adrenergic receptors inhibitor with IC50 of 12 nM.	no	no	N/A
T 0254	L-Tryptophan		no	no	N/A
T 0318	Tranilast		no	no	N/A
T 0410	Tiapride hydrochloride		no	no	N/A
T 0625	Taurine		no	no	N/A
T 0826	TBB		no	no	N/A
T 0891	Tolbutamide		no	no	N/A
T 1443	TCPOBOP		no	no	N/A
T 1505	Tetraisopropyl pyrophosphoramide		no	no	N/A
T 1512	Tetramisole hydrochloride		no	no	N/A
T 1516	Trihexyphenidyl hydrochloride		no	no	N/A
T 1633	Theophylline		no	no	N/A
T 1694	(E)-4-amino-2-butenoic acid		no	no	N/A
T 2067	Tyrphostin AG 879		no	no	N/A
T 2265	Tetraethylammonium chloride		no	no	N/A
T 2408	Tolazamide		no	no	N/A
T 2528	Terbutaline hemisulfate		no	no	N/A
T 2879	4-Hydroxyphenethylamine hydrochloride		no	no	N/A
T 2896	Triflupromazine hydrochloride		no	no	N/A
T 3146	Trimipramine maleate		no	no	N/A
T 4143	Triamterene		no	no	N/A
T 4264	Tetrahydrozoline hydrochloride		no	no	N/A
T 4376	N-p-Tosyl-L-phenylalanine chloromethyl ketone		no	no	N/A
T 4425	(6R)-5,6,7,8-Tetrahydro-L-biopterin hydrochloride		no	no	N/A
T 4500	Theobromine		no	no	N/A
T 5515	Thio-NADP sodium		no	no	N/A
T 5625	(±)-alpha-Lipoic Acid		no	no	N/A
T 6031	DL-Thiorphan		no	no	N/A
T 6154	Trazodone hydrochloride		no	no	N/A
T 6376	Triamcinolone		no	no	N/A
T 6394	S(-)-Timolol maleate		no	no	N/A
T 6764	Triprolidine hydrochloride		no	no	N/A
T 7040	Tyrphostin 1		no	no	N/A
T 7165	Tyrphostin 23		no	no	N/A
T 7254	Na-p-Tosyl-L-lysine chloromethyl ketone hydrochloride		no	no	N/A
T 7313	1-[2-(Trifluoromethyl)phenyl]imidazole	Potent nitric oxide synthase (NOS) inhibitor	no	no	N/A
T 7508	Tetracaine hydrochloride		no	no	N/A
T 7947	Tomoxetine		no	no	N/A
T 8516	Trifluoperazine dihydrochloride		no	no	N/A
T 8543	D-609 potassium		no	no	N/A
T 9025	Thioridazine hydrochloride		no	no	N/A
T 9033	Thapsigargin		no	no	N/A
T 9034	Sodium Taurocholate hydrate		no	no	N/A
T1452	TPCA-1		no	no	N/A
U 6881	U-73343		no	no	N/A
U-106	(-)-cis-(1S,2R)-U-50488 tartrate		no	no	N/A
V 1889	VER-3323 hemifumarate salt		no	no	N/A
Y 0503	Y-27632 dihydrochloride		no	no	N/A
Y 3125	Yohimbine hydrochloride		no	no	N/A
Y-101	YS-035 hydrochloride	L-type Ca2+ channel blocker; verapamil derivative	no	no	N/A
Y-102	YC-1		no	no	N/A
Z 0878	Zaprinast		no	no	N/A
Z 2001	Zonisamide sodium		no	no	N/A
Z 3003	Zardaverine		no	no	N/A
Z-101	Zimelidine dihydrochloride		no	no	N/A
100003	ANDIROBIN		no	N/A	N/A
100005	ANTHOTHECOL		no	N/A	N/A
100006	BUSSEIN		no	N/A	N/A
100008	CARAPIN		no	N/A	N/A
100012	DEACETYLGEDUNIN		no	N/A	N/A
100013	3-DEACETYLKHIVORIN		no	N/A	N/A
100014	7-DEACETYLKHIVORIN		no	N/A	N/A
100024	DIHYDROGEDUNIN		no	N/A	N/A
100031	FISSINOLIDE		no	N/A	N/A
100032	GEDUNIN		no	N/A	N/A
100047	DEACETOXY-7-OXOGEDUNIN		no	N/A	N/A
100048	7-DEACETOXY-7-OXOKHIVORIN		no	N/A	N/A
100049	KHAYANTHONE		no	N/A	N/A
100058	6-HYDROXYANGOLENSIC ACID METHYL ESTER		no	N/A	N/A
100060	MEXICANOLIDE		no	N/A	N/A
100081	UTILIN		no	N/A	N/A
100096	3-DEOXY-3beta-HYDROXYANGOLENSIC ACID METHYL ESTER		no	N/A	N/A
100101	PRENYLETIN		no	N/A	N/A
100102	CARAPIN-8(9)-ENE		no	N/A	N/A
100105	8beta-HYDROXYCARAPIN, 3,8-HEMIACETAL		no	N/A	N/A
100114	3alpha-HYDROXY-3-DEOXYANGOLENSIC ACID METHYL ESTER		no	N/A	N/A
100117	HYDROLYSIS PRODUCT OF BUSSEIN		no	N/A	N/A
100119	3-DEOXY-6-ACETOXYANGOLENSIC ACID, METHYL ESTER		no	N/A	N/A
100129	8-HYDROXYCARAPINIC ACID		no	N/A	N/A
100139	DEOXYKHIVORIN		no	N/A	N/A
100146	7-DESACETOXY-6,7-DEHYDROGEDUNIN		no	N/A	N/A
100165	RETRORSINE		no	N/A	N/A
100173	EPOXYGEDUNIN		no	N/A	N/A
100205	3alpha-ACETOXYDIHYDRODEOXYGEDUNIN		no	N/A	N/A
100222	3-DEOXO-3beta-HYDROXYMEXICANOLIDE 16-ENOL ETHER		no	N/A	N/A
100223	1,2alpha-EPOXYDEACETOXYDIHYDROGEDUNIN		no	N/A	N/A
100286	PODOTOTARIN		no	N/A	N/A
100287	TOTAROL		no	N/A	N/A
100291	STROPHANTHIDIN		no	N/A	N/A
100292	STROPHANTHIDIN ACETATE		no	N/A	N/A
100298	SMILAGENIN ACETATE		no	N/A	N/A
100301	TOMATIDINE HYDROCHLORIDE		no	N/A	N/A
100303	ALLOPREGNANOLONE		no	N/A	N/A
100304	3beta-ACETOXY-23-BROMO-ISOALLOSPIROST-9 (11)-ENE-12-ONE		no	N/A	N/A
100305	3beta-HYDROXYISOALLOSPIROST-9(11)-ENE		no	N/A	N/A
100315	TIGOGENIN		no	N/A	N/A
100318	DIOSGENIN		no	N/A	N/A
100346	PICROTIN		no	N/A	N/A
100355	1,3-DIDEACETYL-7-DEACETOXY-7-OXOKHIVORIN		no	N/A	N/A
100358	1,7-DIDEACETOXY-1,7-DIOXO-3-DEACETYLKHIVORIN		no	N/A	N/A
100359	3,16-DIDEOXYMEXICANOLIDE-3beta-DIOL		no	N/A	N/A
100432	DEOXYGEDUNIN		no	N/A	N/A
100447	DEACETOXY(7)-7-OXOKHIVORINIC ACID		no	N/A	N/A
100455	MEROGEDUNIN		no	N/A	N/A
100465	DIHYDROFISSINOLIDE		no	N/A	N/A
100489	DIHYDROGEDUNINIC ACID, METHYL ESTER		no	N/A	N/A
100497	3-ACETYLGEDUNOL		no	N/A	N/A
100513	PTAEROXYLIN		no	N/A	N/A
100517	ENTANDROPHRAGMIN		no	N/A	N/A
100528	PEUCENIN		no	N/A	N/A
100529	HETEROPEUCENIN, METHYL ETHER		no	N/A	N/A
100537	SOLASODINE		no	N/A	N/A
100540	OBLIQUIN		no	N/A	N/A
100541	DICTAMNINE		no	N/A	N/A
100550	OLEANOIC ACID		no	N/A	N/A
100551	FRIEDELIN		no	N/A	N/A
100552	beta-AMYRIN ACETATE		no	N/A	N/A
100563	OXONITINE		no	N/A	N/A
100566	DEOXYCHOLIC ACID		no	N/A	N/A
100572	DIMETHYLFRAXETIN		no	N/A	N/A
100584	GITOXIGENIN DIACETATE		no	N/A	N/A
100595	COTARNINE CHLORIDE		no	N/A	N/A
100599	2-METHYL GRAMINE		no	N/A	N/A
100605	EMICYMARIN		no	N/A	N/A
100609	XANTHYLETIN		no	N/A	N/A
100612	TOTAROL-19-CARBOXYLIC ACID, METHYL ESTER		no	N/A	N/A
100616	ANGOLENSIN (R)		no	N/A	N/A
100618	3alpha-HYDROXY-4,4-BISNOR-8,11,13-PODOCARPATRIENE		no	N/A	N/A
100620	12-HYDROXY-4,4-BISNOR-4,8,11,13-PODOCARPATETRAEN-3-ONE		no	N/A	N/A
100650	METHYL 7-DESACETYLKHIVORINATE		no	N/A	N/A
100652	3alpha,12alpha-DIHYDROXY-PREGNAN-20-ONE		no	N/A	N/A
100687	GITOXIGENIN		no	N/A	N/A
100688	DIGOXIGENIN		no	N/A	N/A
100743	HOMOPTEROCARPIN		no	N/A	N/A
100749	STROPHANTHIDINIC ACID LACTONE ACETATE		no	N/A	N/A
102007	FORMONONETIN		no	N/A	N/A
102076	IMPERATORIN		no	N/A	N/A
107013	SMILAGENIN		no	N/A	N/A
107023	SITOSTERYL ACETATE		no	N/A	N/A
107027	7-DEHYDROXYCHOL-8(14)-ENIC ACID		no	N/A	N/A
107108	5alpha-ANDROSTAN-3,17-DIONE		no	N/A	N/A
107113	ANDROSTERONE ACETATE		no	N/A	N/A
120693	DL-alpha-Methyl-p-tyrosine		no	N/A	N/A
144509	N-Phenylanthranilic acid		no	N/A	N/A
190047	S(-)-p-Bromotetramisole oxalate		no	N/A	N/A
194336	5-Aminovaleric acid hydrochloride		no	N/A	N/A
200002	ORSELLINIC ACID, ETHYL ESTER		no	N/A	N/A
200004	12a-HYDROXY-9-DEMETHYLMUNDUSERONE-8-CARBOXYLIC ACID		no	N/A	N/A
200010	HAEMATOXYLIN		no	N/A	N/A
200011	MUNDULONE		no	N/A	N/A
200012	BRAZILIN		no	N/A	N/A
200013	ROTENONE		no	N/A	N/A
200015	ISOROTENONE		no	N/A	N/A
200033	LEOIDIN		no	N/A	N/A
200034	ATRANORIN		no	N/A	N/A
200035	GANGALEOIDIN		no	N/A	N/A
200054	FUMARPROTOCETRARIC ACID		no	N/A	N/A
200070	LECANORIC ACID		no	N/A	N/A
200090	OBTUSAQUINONE		no	N/A	N/A
200110	ANTIAROL		no	N/A	N/A
200115	PECTOLINARIN		no	N/A	N/A
200139	ISOTECTORIGENIN, 7-METHYL ETHER		no	N/A	N/A
200208	ASARYLALDEHYDE		no	N/A	N/A
200258	2',4'-DIHYDROXYCHALCONE 4'-GLUCOSIDE		no	N/A	N/A
200308	FLAVONE		no	N/A	N/A
200331	SALSALATE		no	N/A	N/A
200334	ISOFLAVONE		no	N/A	N/A
200343	FLAVANONE		no	N/A	N/A
200407	4'-HYDROXYCHALCONE		no	N/A	N/A
200409	4-HYDROXYCHALCONE		no	N/A	N/A
200412	2,3,4'-TRIHYDROXY-4-METHOXYBENZOPHENONE		no	N/A	N/A
200413	2,6-DIMETHOXYQUINONE		no	N/A	N/A
200419	KOPARIN 2,3-DIMETHYL ETHER		no	N/A	N/A
200422	KOPARIN		no	N/A	N/A
200425	2,3-DIHYDROXY-4-METHOXY-4'-ETHOXYBENZOPHENONE		no	N/A	N/A
200427	PISCIDIC ACID		no	N/A	N/A
200428	ROCCELLIC ACID		no	N/A	N/A
200433	ISOGINKGETIN		no	N/A	N/A
200441	XANTHOXYLIN		no	N/A	N/A
200446	METHYLXANTHOXYLIN		no	N/A	N/A
200457	ANHYDROBRAZILIC ACID		no	N/A	N/A
200463	BRAZILEIN		no	N/A	N/A
200484	DEOXYSAPPANONE B 7,4'-DIMETHYL ETHER		no	N/A	N/A
200499	ACACETIN		no	N/A	N/A
200523	XANTHONE		no	N/A	N/A
200640	3-METHYLORSELLINIC ACID		no	N/A	N/A
200701	BENZYLHYDRAZINE HYDROCHLORIDE		no	N/A	N/A
200744	ERGOSTEROL ACETATE		no	N/A	N/A
200759	IRETOL		no	N/A	N/A
200789	DAIDZEIN		no	N/A	N/A
200793	IRIDIN		no	N/A	N/A
200798	DALBERGIONE, 4-METHOXY-4'-HYDROXY-		no	N/A	N/A
200846	APIGENIN		no	N/A	N/A
200873	IRIGENIN TRIMETHYL ETHER		no	N/A	N/A
201078	VIOLASTYRENE		no	N/A	N/A
201083	3-DESMETHYL-5-DESHYDROXYSCLEROIN		no	N/A	N/A
201092	4-METHOXYDALBERGIONE		no	N/A	N/A
201136	SAPPANONE A DIMETHYL ETHER		no	N/A	N/A
201138	DEGUELIN(-)		no	N/A	N/A
201154	DEHYDROROTENONE		no	N/A	N/A
201177	DUARTIN (-)		no	N/A	N/A
201227	NONIC ACID		no	N/A	N/A
201281	DALBERGIONE		no	N/A	N/A
201309	7-HYDROXY-2'-METHOXYISOFLAVONE		no	N/A	N/A
201315	7,8-DIHYDROXYFLAVONE		no	N/A	N/A
201331	DEOXYSAPPANONE B TRIMETHYL ETHER		no	N/A	N/A
201343	EVERNIC ACID		no	N/A	N/A
201364	DUARTIN, DIMETHYL ETHER		no	N/A	N/A
201448	4,4'-DIMETHOXYDALBERGIONE		no	N/A	N/A
201449	DIHYDROROTENONE		no	N/A	N/A
201477	MUNDOSERONE		no	N/A	N/A
201484	DEHYDRODIHYDROROTENONE		no	N/A	N/A
201505	METHYL 7-DESHYDROXYPYROGALLIN-4-CARBOXYLATE		no	N/A	N/A
201508	7-DESHYDROXYPYROGALLIN-4-CARBOXYLIC ACID		no	N/A	N/A
201518	MAGNIFERITIN 3,6,7-TRIMETHYL ETHER		no	N/A	N/A
201519	ISOCOTOIN		no	N/A	N/A
201524	DIHYDROGAMBOGIC ACID		no	N/A	N/A
201580	POMIFERIN		no	N/A	N/A
201588	OSAJIN 4'-METHYL ETHER		no	N/A	N/A
201595	OSAJIN		no	N/A	N/A
201602	PACHYRRHIZIN		no	N/A	N/A
201604	PYRROMYCIN		no	N/A	N/A
201606	RUTILANTINONE		no	N/A	N/A
201664	CELASTROL		no	N/A	N/A
201696	LANOSTEROL ACETATE		no	N/A	N/A
201727	EVERNINIC ACID		no	N/A	N/A
202130	PERSEITOL		no	N/A	N/A
202178	EPIAFZELECHIN (2R,3R)(-)		no	N/A	N/A
203008	JUAREZIC ACID		no	N/A	N/A
205016	2-METHOXY-4,5-METHYLENEDIOXYBENZALDEHYDE		no	N/A	N/A
205071	HAEMATOMMIC ACID, ETHYL ESTER		no	N/A	N/A
205107	DICHLOROEVERNIC ACID		no	N/A	N/A
205113	EPIGALLOCATECHIN		no	N/A	N/A
208001	JAMAICIN		no	N/A	N/A
210025	AVOCATIN A		no	N/A	N/A
210031	PHENYLACETOHYDROXAMIC ACID		no	N/A	N/A
210203	DIHYDROMUNDULETONE		no	N/A	N/A
210205	CIANIDANOL		no	N/A	N/A
210206	EPICATECHIN		no	N/A	N/A
210211	EPIAFZELECHIN TRIMETHYL ETHER		no	N/A	N/A
210220	CATECHIN TETRAMETHYLETHER		no	N/A	N/A
210296	GENISTEIN		no	N/A	N/A
210369	GALLIC ACID		no	N/A	N/A
210505	PURPUROGALLIN		no	N/A	N/A
210515	PYROGALLIN		no	N/A	N/A
210522	METHYL 7-DESOXYPURPUROGALLIN-7-CARBOXYLATE TRIMETHYL ETHER		no	N/A	N/A
210567	DIMETHYLCAFFEIC ACID		no	N/A	N/A
210658	DEHYDROVARIABILIN		no	N/A	N/A
210800	CHLOROGENIC ACID		no	N/A	N/A
210850	ALIZARIN		no	N/A	N/A
210866	KHELLIN		no	N/A	N/A
210924	SPARASSOL		no	N/A	N/A
210925	METHYL ORSELLINATE		no	N/A	N/A
211009	ETHYL EVERNINATE		no	N/A	N/A
211012	IRIGENOL HEXAACETATE		no	N/A	N/A
211066	2-METHOXYRESORCINOL		no	N/A	N/A
211076	4,6-DIMETHOXY-5-METHYLISOFLAVONE		no	N/A	N/A
211097	7-METHOXYCHROMONE		no	N/A	N/A
211126	DIPHENYLUREA		no	N/A	N/A
211175	METACETAMOL		no	N/A	N/A
211224	alpha-TOXICAROL (dl)		no	N/A	N/A
211249	7,4'-DIMETHOXYISOFLAVONE		no	N/A	N/A
211307	GENTISIC ACID		no	N/A	N/A
211425	HYDROXYAMPHETAMINE HYDROBROMIDE		no	N/A	N/A
211468	DANTHRON		no	N/A	N/A
211475	4'-METHOXYCHALCONE		no	N/A	N/A
211539	ARABITOL		no	N/A	N/A
211672	(±)-Nipecotic acid		no	N/A	N/A
212037	MEQUINOL		no	N/A	N/A
212061	PYROCATECHUIC ACID		no	N/A	N/A
212064	HYDROXYTOLUIC ACID		no	N/A	N/A
212151	CHLORQUINALDOL		no	N/A	N/A
231050	PEONOL METHYL ETHER		no	N/A	N/A
231074	o-VERATRALDEHYDE		no	N/A	N/A
231084	UMBELLIFERONE		no	N/A	N/A
240422	2-ACETYLPYRROLE		no	N/A	N/A
240429	3,4-DIDESMETHYL-5-DESHYDROXY-3'-ETHOXYSCLEROIN		no	N/A	N/A
240437	PERSEITOL HEPTAACETATE		no	N/A	N/A
240560	AVOCADENE ACETATE		no	N/A	N/A
240590	ROTENONIC ACID, METHYL ETHER		no	N/A	N/A
240651	2-HYDROXYXANTHONE		no	N/A	N/A
240673	ROBUSTIC ACID		no	N/A	N/A
240740	4-ACETOXYPHENOL		no	N/A	N/A
240826	PURPUROGALLIN-4-CARBOXYLIC ACID		no	N/A	N/A
240914	PSEUDO-ANISATIN		no	N/A	N/A
240929	AVOCADYNE ACETATE		no	N/A	N/A
240942	ARTHONIOIC ACID		no	N/A	N/A
240944	HAEMATOXYLIN PENTAACETATE		no	N/A	N/A
240958	4'-METHOXYFLAVONE		no	N/A	N/A
241101	ACETYL-DIHYDRO-7-EPIKHIVORIN		no	N/A	N/A
246379	Azelaic acid		no	N/A	N/A
246557	Tryptamine hydrochloride		no	N/A	N/A
265128	5-Fluoroindole-2-carboxylic acid		no	N/A	N/A
270029	PRASTERONE ACETATE		no	N/A	N/A
270049	alpha-HYDROXYDEOXYCHOLIC ACID		no	N/A	N/A
270051	METHYL DEOXYCHOLATE		no	N/A	N/A
270076	EPICHOLESTANOL		no	N/A	N/A
270083	5alpha-CHOLESTAN-3beta-OL-6-ONE		no	N/A	N/A
290030	CEAROIN		no	N/A	N/A
290032	SINAPIC ACID METHYL ETHER		no	N/A	N/A
290056	METHYL-2-HYDROXY-PHENYLPROPRIONATE		no	N/A	N/A
291001	3,4,5-TRIMETHOXYBENZALDEHYDE		no	N/A	N/A
291552	6-Methoxy-1,2,3,4-tetrahydro-9H-pyrido[3,4b] indole		no	N/A	N/A
300001	ORSELLINIC ACID		no	N/A	N/A
300003	SOLIDAGENONE		no	N/A	N/A
300005	SPHONDIN		no	N/A	N/A
300007	EUPARIN		no	N/A	N/A
300010	AGELASINE		no	N/A	N/A
300012	ISOPIMPINELLIN		no	N/A	N/A
300013	PIMPINELLIN		no	N/A	N/A
300020	1-MONOPALMITIN		no	N/A	N/A
300021	GIBBERELLIC ACID		no	N/A	N/A
300024	HYDROCORTISONE		no	N/A	N/A
300029	DESOXYCORTICOSTERONE ACETATE		no	N/A	N/A
300032	ISOBERGAPTENE		no	N/A	N/A
300038	JUGLONE		no	N/A	N/A
300047	ANISODAMINE HYDROBROMIDE		no	N/A	N/A
300048	KOBUSONE		no	N/A	N/A
300055	CADIN-4-EN-10-OL		no	N/A	N/A
300056	LARIXOL		no	N/A	N/A
300057	LARIXOL ACETATE		no	N/A	N/A
300062	METAMECONINE		no	N/A	N/A
300104	2-METHYLENE-5-(2,5-DIOXOTETRAHYDROFURAN-3-YL)-6-OXO--10,10-DIMETHYLBICYCLO[7: 2: 0]UNDECANE		no	N/A	N/A
300105	beta-CARYOPHYLLENE ALCOHOL		no	N/A	N/A
300117	ISOKOBUSONE		no	N/A	N/A
300118	3,7-EPOXYCARYOPHYLLAN-6-OL		no	N/A	N/A
300119	2-HYDROXY-5 (6)EPOXY-TETRAHYDROCARYOPHYLLENE		no	N/A	N/A
300131	11(12)-EPOXY-URSOLOLACTONE ACETATE		no	N/A	N/A
300133	CLOVANEDIOL DIACETATE		no	N/A	N/A
300146	VULPINIC ACID		no	N/A	N/A
300157	EUGENYL BENZOATE		no	N/A	N/A
300160	3-PINANONE OXIME		no	N/A	N/A
300181	DICYANDIAMIDE		no	N/A	N/A
300340	ISOPILOCARPINE NITRATE		no	N/A	N/A
300384	5,7,4'-TRIMETHOXYFLAVONE		no	N/A	N/A
300423	DIFUCOL HEXAMETHYL ETHER		no	N/A	N/A
300531	MELEZITOSE		no	N/A	N/A
300532	ANDROGRAPHOLIDE		no	N/A	N/A
300533	ISOSAFROLE		no	N/A	N/A
300534	ISORESERPINE		no	N/A	N/A
300537	XANTHOPTERIN		no	N/A	N/A
300538	QUERCETIN 5,7,3',4'-TETRAMETHYL ETHER		no	N/A	N/A
300539	ARBUTIN		no	N/A	N/A
300540	HYMECROMONE METHYL ETHER		no	N/A	N/A
300542	SANTONIN		no	N/A	N/A
300545	CHRYSOPHANOL		no	N/A	N/A
300546	BERGAPTEN		no	N/A	N/A
300547	PHLORIDZIN		no	N/A	N/A
300548	SPARTEINE SULFATE		no	N/A	N/A
300549	ACETYL ISOGAMBOGIC ACID		no	N/A	N/A
300553	PELLETIERINE HYDROCHLORIDE		no	N/A	N/A
300554	PHLORETIN		no	N/A	N/A
300556	CHRYSAROBIN		no	N/A	N/A
300563	TRICHLORMETHINE HYDROCHLORIDE		no	N/A	N/A
300564	MENTHONE		no	N/A	N/A
300565	METERGOLINE		no	N/A	N/A
300604	PHLORACETOPHENONE		no	N/A	N/A
300607	RUTIN		no	N/A	N/A
300610	ACETOSYRINGONE		no	N/A	N/A
300618	SALICYLANILIDE		no	N/A	N/A
305025	PHENYL AMINOSALICYLATE		no	N/A	N/A
306001	4-PHENYLBUTYRIC ACID		no	N/A	N/A
307017	16(17)-EPOXY-21-ACETOXY-5-PREGNENOLONE		no	N/A	N/A
307019	16beta-METHYL-16(17)-EPOXY-5-PREGNENOLONE		no	N/A	N/A
307021	16(17)-EPOXY-5-PREGNENOLONE		no	N/A	N/A
307022	16(17)-EPOXY-5-PREGNENOLONE ACETATE		no	N/A	N/A
307023	TESTOSTERONE		no	N/A	N/A
307033	3-HYDROXY-4-(SUCCIN-2-YL)-CARYOLANE delta-LACTONE		no	N/A	N/A
307047	3-OXOURSAN(28-13)OLIDE		no	N/A	N/A
307048	URSOLOLACTONE ACETATE		no	N/A	N/A
307050	DEHYDROABIETAMIDE		no	N/A	N/A
307056	MUUROLLADIE-3-ONE		no	N/A	N/A
307057	BISABOLOL		no	N/A	N/A
307059	CEDROL		no	N/A	N/A
307080	d-LIMONENE		no	N/A	N/A
307123	ESTRONE BENZOATE		no	N/A	N/A
310001	ACONITIC ACID		no	N/A	N/A
310002	ADONITOL		no	N/A	N/A
310004	ANABASINE HYDROCHLORIDE		no	N/A	N/A
310006	HYDRASTININE HYDROCHLORIDE		no	N/A	N/A
310008	DJENKOLIC ACID		no	N/A	N/A
310009	EPIANDROSTERONE		no	N/A	N/A
310010	HELENINE		no	N/A	N/A
310011	HESPERIDIN		no	N/A	N/A
310012	HESPERETIN		no	N/A	N/A
310015	CEDRYL ACETATE		no	N/A	N/A
310016	CHAULMOOGRIC ACID		no	N/A	N/A
310018	QUINIC ACID		no	N/A	N/A
310019	CHRYSANTHEMIC ACID, ETHYL ESTER		no	N/A	N/A
310021	PHYTOL		no	N/A	N/A
310023	HYPOXANTHINE		no	N/A	N/A
310025	LARIXINIC ACID		no	N/A	N/A
310028	QUASSIN		no	N/A	N/A
310030	RHODINYL ACETATE		no	N/A	N/A
310035	SANGUINARIUM CHLORIDE		no	N/A	N/A
310040	alpha-TOCHOPHERYL ACETATE [4mM]		no	N/A	N/A
310041	VISNAGIN		no	N/A	N/A
310050	QUININE ETHYL CARBONATE		no	N/A	N/A
310298	GLUCOSAMINIC ACID		no	N/A	N/A
310299	THYMOQUINONE		no	N/A	N/A
310300	VERATRINE HYDROCHLORIDE		no	N/A	N/A
330001	DACTINOMYCIN		no	N/A	N/A
330002	MITOMYCIN		no	N/A	N/A
330005	BENZO[a]PYRENE		no	N/A	N/A
330008	2,4-DINITROPHENOL		no	N/A	N/A
330009	SODIUM FLUOROACETATE		no	N/A	N/A
330012	COUMOPHOS		no	N/A	N/A
330018	DICHLORVOS		no	N/A	N/A
330021	MALATHION		no	N/A	N/A
330050	2,2-DICHLOROPROPIONIC ACID		no	N/A	N/A
330058	CHLORPYRIFOS		no	N/A	N/A
330062	TEMEFOS		no	N/A	N/A
330064	FENTHION		no	N/A	N/A
330066	PROPOXUR		no	N/A	N/A
330068	PYRETHRINS		no	N/A	N/A
330071	LINDANE		no	N/A	N/A
330082	MITOTANE		no	N/A	N/A
330086	DIBUTYL PHTHALATE		no	N/A	N/A
340032	PELARGONIC ACID		no	N/A	N/A
390001	APIOLE		no	N/A	N/A
500020	ARTEPAULIN		no	N/A	N/A
500123	CYCLOVERATRYLENE		no	N/A	N/A
500580	PIPERONYLIC ACID		no	N/A	N/A
501000	d,l-threo-3-HYDROXYASPARTIC ACID		no	N/A	N/A
501332	PHENACYLAMINE HYDROCHLORIDE		no	N/A	N/A
700024	HAEMATOPORPHYRIN		no	N/A	N/A
861669	S-(4-Nitrobenzyl)-6-thioguanosine		no	N/A	N/A
861804	TMB-8 hydrochloride		no	N/A	N/A
1300010	ARGININE HYDROCHLORIDE		no	N/A	N/A
1300011	CALCIUM CHLORIDE		no	N/A	N/A
1300012	CALCIUM GLUCEPTATE		no	N/A	N/A
1300013	CITRIC ACID		no	N/A	N/A
1300014	CYSTEINE HYDROCHLORIDE		no	N/A	N/A
1300015	DEXTROSE		no	N/A	N/A
1300017	EVANS BLUE		no	N/A	N/A
1300020	GLYCERIN		no	N/A	N/A
1300021	GLYCINE		no	N/A	N/A
1300022	GUANIDINE HYDROCHLORIDE		no	N/A	N/A
1300027	IVERMECTIN		no	N/A	N/A
1300028	MANNITOL		no	N/A	N/A
1300029	MEGLUMINE		no	N/A	N/A
1300035	SODIUM GLUCONATE		no	N/A	N/A
1300036	SODIUM LACTATE		no	N/A	N/A
1300037	SODIUM NITROPRUSSIDE		no	N/A	N/A
1300038	SODIUM OXYBATE		no	N/A	N/A
1300042	SODIUM TETRADECYL SULFATE		no	N/A	N/A
1300043	SORBITOL		no	N/A	N/A
1300044	TARTARIC ACID		no	N/A	N/A
1300046	TYROSINE HYDROCHLORIDE		no	N/A	N/A
1300048	XYLOSE		no	N/A	N/A
1300050	TROMETHAMINE		no	N/A	N/A
1300051	L(-)-SORBOSE		no	N/A	N/A
1300099	CYSTINE		no	N/A	N/A
1301002	ASPARAGINE (L) HYDRATE		no	N/A	N/A
1301005	LEUCINE (L)		no	N/A	N/A
1301006	METHIONINE (L)		no	N/A	N/A
1301007	PROLINE (L)		no	N/A	N/A
1301009	VALINE (L)		no	N/A	N/A
1301012	ADIPIC ACID		no	N/A	N/A
1301013	ADELMIDROL		no	N/A	N/A
1301014	CAPTAMINE		no	N/A	N/A
1301015	CYCLAMIC ACID		no	N/A	N/A
1301016	DEHYDROACETIC ACID		no	N/A	N/A
1301017	AMYLENE HYDRATE		no	N/A	N/A
1301019	NANOFIN		no	N/A	N/A
1301021	D-(-)-FRUCTOSE		no	N/A	N/A
1301023	EDITOL		no	N/A	N/A
1301024	D-(+)-MALTOSE		no	N/A	N/A
1301025	ERYTHRITOL		no	N/A	N/A
1301027	LACITOL		no	N/A	N/A
1301028	FERROUS FUMARATE		no	N/A	N/A
1301041	SODIUM SUCCINATE		no	N/A	N/A
1301045	MALEIC ACID		no	N/A	N/A
1301055	METACRESOL		no	N/A	N/A
1301056	TRICHLOROETHYLENE		no	N/A	N/A
1301060	2-ACETAMIDOFLUORENE		no	N/A	N/A
1400010	IPRIFLAVONE		no	N/A	N/A
1400131	HAEMATOMMIC ACID		no	N/A	N/A
1400136	N-METHYLISOLEUCINE		no	N/A	N/A
1400151	ETHYL PARABEN		no	N/A	N/A
1400156	ISOPEONOL		no	N/A	N/A
1400164	2-HYDROXY-3,4-DIMETHOXYBENZOIC ACID		no	N/A	N/A
1400208	COUMARIN		no	N/A	N/A
1400242	N-METHYLBENZYLAMINE HYDROCHLORIDE		no	N/A	N/A
1400443	DESTHIOBIOTIN (+)		no	N/A	N/A
1400666	METHOXYVONE		no	N/A	N/A
1401301	SINAPIC ACID		no	N/A	N/A
1401406	DERRUSNIN		no	N/A	N/A
1401414	CRESOPIRINE		no	N/A	N/A
1500101	ACETAMINOPHEN		no	N/A	N/A
1500102	ACETAZOLAMIDE		no	N/A	N/A
1500103	ACETOHYDROXAMIC ACID		no	N/A	N/A
1500104	ACETYLCHOLINE CHLORIDE		no	N/A	N/A
1500105	ACETYLCYSTEINE		no	N/A	N/A
1500107	ADENOSINE		no	N/A	N/A
1500108	ALLOPURINOL		no	N/A	N/A
1500109	ALVERINE CITRATE		no	N/A	N/A
1500110	AMANTADINE HYDROCHLORIDE		no	N/A	N/A
1500111	AMIKACIN HYDRATE		no	N/A	N/A
1500112	AMILORIDE HYDROCHLORIDE		no	N/A	N/A
1500113	POTASSIUM p-AMINOBENZOATE		no	N/A	N/A
1500114	AMINOCAPROIC ACID HYDROCHLORIDE		no	N/A	N/A
1500115	AMINOGLUTETHIMIDE		no	N/A	N/A
1500116	AMINOSALICYLATE SODIUM		no	N/A	N/A
1500117	AMITRIPTYLINE HYDROCHLORIDE		no	N/A	N/A
1500119	AMODIAQUINE DIHYDROCHLORIDE		no	N/A	N/A
1500120	AMOXICILLIN		no	N/A	N/A
1500122	AMPHOTERICIN B		no	N/A	N/A
1500123	AMPICILLIN SODIUM		no	N/A	N/A
1500124	AMPROLIUM		no	N/A	N/A
1500126	ANTAZOLINE		no	N/A	N/A
1500127	ANTHRALIN		no	N/A	N/A
1500128	ANTIPYRINE		no	N/A	N/A
1500129	APOMORPHINE HYDROCHLORIDE		no	N/A	N/A
1500130	ASPIRIN		no	N/A	N/A
1500131	ATROPINE SULFATE		no	N/A	N/A
1500132	AUROTHIOGLUCOSE		no	N/A	N/A
1500133	AZATHIOPRINE		no	N/A	N/A
1500135	BACLOFEN HYDROCHLORIDE (+/-)		no	N/A	N/A
1500136	BECLOMETHASONE DIPROPIONATE		no	N/A	N/A
1500137	BENSERAZIDE HYDROCHLORIDE		no	N/A	N/A
1500138	BENZETHONIUM CHLORIDE		no	N/A	N/A
1500139	BENZOCAINE		no	N/A	N/A
1500141	BENZTHIAZIDE		no	N/A	N/A
1500144	BETAMETHASONE		no	N/A	N/A
1500145	BETAMETHASONE VALERATE		no	N/A	N/A
1500146	BETHANECHOL CHLORIDE		no	N/A	N/A
1500147	BISACODYL		no	N/A	N/A
1500148	BITHIONATE SODIUM		no	N/A	N/A
1500152	BUSULFAN		no	N/A	N/A
1500155	CAFFEINE		no	N/A	N/A
1500156	CAMPHOR		no	N/A	N/A
1500158	CARBACHOL		no	N/A	N/A
1500159	CARBAMAZEPINE		no	N/A	N/A
1500160	CARBENICILLIN DISODIUM		no	N/A	N/A
1500161	CARBINOXAMINE MALEATE		no	N/A	N/A
1500162	CARISOPRODOL		no	N/A	N/A
1500163	CEFADROXIL		no	N/A	N/A
1500164	CEFAZOLIN SODIUM		no	N/A	N/A
1500165	CEFOTAXIME SODIUM		no	N/A	N/A
1500166	CEPHALOTHIN SODIUM		no	N/A	N/A
1500167	CEPHAPIRIN SODIUM		no	N/A	N/A
1500168	CEPHRADINE		no	N/A	N/A
1500171	CHLORAMBUCIL		no	N/A	N/A
1500173	CHLORAMPHENICOL SODIUM SUCCINATE		no	N/A	N/A
1500174	CHLORAMPHENICOL		no	N/A	N/A
1500177	CHLORHEXIDINE DIHYDROCHLORIDE		no	N/A	N/A
1500178	CHLOROCRESOL		no	N/A	N/A
1500179	CHLOROQUINE DIPHOSPHATE		no	N/A	N/A
1500180	CHLOROTHIAZIDE		no	N/A	N/A
1500182	CHLOROXYLENOL		no	N/A	N/A
1500183	DEXCHLORPHENIRAMINE MALEATE		no	N/A	N/A
1500184	CHLORPROMAZINE		no	N/A	N/A
1500187	CHLORTHALIDONE		no	N/A	N/A
1500188	CHLORZOXAZONE		no	N/A	N/A
1500190	CINOXACIN		no	N/A	N/A
1500191	CLEMASTINE FUMARATE		no	N/A	N/A
1500192	CLIDINIUM BROMIDE		no	N/A	N/A
1500193	CLINDAMYCIN HYDROCHLORIDE		no	N/A	N/A
1500195	CLOFIBRIC ACID		no	N/A	N/A
1500196	CLOMIPHENE CITRATE		no	N/A	N/A
1500198	CLONIDINE HYDROCHLORIDE		no	N/A	N/A
1500200	CLOTRIMAZOLE		no	N/A	N/A
1500202	CLOXYQUIN		no	N/A	N/A
1500205	COLCHICINE		no	N/A	N/A
1500207	CORTISONE ACETATE		no	N/A	N/A
1500208	COTININE		no	N/A	N/A
1500209	CRESOL		no	N/A	N/A
1500210	CROMOLYN SODIUM		no	N/A	N/A
1500211	CYCLIZINE		no	N/A	N/A
1500212	CYCLOPENTOLATE HYDROCHLORIDE		no	N/A	N/A
1500213	CYCLOPHOSPHAMIDE		no	N/A	N/A
1500216	CYPROTERONE ACETATE		no	N/A	N/A
1500217	CYTARABINE		no	N/A	N/A
1500218	DACARBAZINE		no	N/A	N/A
1500220	DANAZOL		no	N/A	N/A
1500222	DAPSONE		no	N/A	N/A
1500223	DAUNORUBICIN		no	N/A	N/A
1500224	DEFEROXAMINE MESYLATE		no	N/A	N/A
1500225	DEHYDROCHOLATE SODIUM		no	N/A	N/A
1500226	DEMECLOCYCLINE HYDROCHLORIDE		no	N/A	N/A
1500227	DESIPRAMINE HYDROCHLORIDE		no	N/A	N/A
1500230	DEXAMETHASONE		no	N/A	N/A
1500231	DEXAMETHASONE ACETATE		no	N/A	N/A
1500232	DEXAMETHASONE SODIUM PHOSPHATE		no	N/A	N/A
1500233	DEXTROMETHORPHAN HYDROBROMIDE		no	N/A	N/A
1500235	DIBENZOTHIOPHENE		no	N/A	N/A
1500236	DIBUCAINE HYDROCHLORIDE		no	N/A	N/A
1500237	DICLOFENAC SODIUM		no	N/A	N/A
1500238	DICLOXACILLIN SODIUM		no	N/A	N/A
1500239	DICUMAROL		no	N/A	N/A
1500240	DICYCLOMINE HYDROCHLORIDE		no	N/A	N/A
1500241	DIENESTROL		no	N/A	N/A
1500242	DIETHYLCARBAMAZINE CITRATE		no	N/A	N/A
1500245	DIFLUNISAL		no	N/A	N/A
1500246	DIGITOXIN		no	N/A	N/A
1500247	DIGOXIN		no	N/A	N/A
1500248	DIHYDROERGOTAMINE MESYLATE		no	N/A	N/A
1500249	DIHYDROSTREPTOMYCIN [5mM]		no	N/A	N/A
1500251	DIMENHYDRINATE		no	N/A	N/A
1500252	DIMERCAPROL		no	N/A	N/A
1500253	DIMETHADIONE		no	N/A	N/A
1500255	DIOXYBENZONE		no	N/A	N/A
1500256	DIPHENHYDRAMINE HYDROCHLORIDE		no	N/A	N/A
1500258	DIPHENYLPYRALINE HYDROCHLORIDE		no	N/A	N/A
1500259	DIPYRIDAMOLE		no	N/A	N/A
1500260	PYRITHIONE ZINC		no	N/A	N/A
1500261	DISOPYRAMIDE PHOSPHATE		no	N/A	N/A
1500262	DISULFIRAM		no	N/A	N/A
1500263	DOPAMINE HYDROCHLORIDE		no	N/A	N/A
1500264	DOXEPIN HYDROCHLORIDE		no	N/A	N/A
1500266	DOXYCYCLINE HYDROCHLORIDE		no	N/A	N/A
1500267	DOXYLAMINE SUCCINATE		no	N/A	N/A
1500268	DYCLONINE HYDROCHLORIDE		no	N/A	N/A
1500269	DYPHYLLINE		no	N/A	N/A
1500270	ETHYLENEDIAMINE TETRACETATE TETRA-ETHANOLAMINE		no	N/A	N/A
1500272	EMETINE DIHYDROCHLORIDE		no	N/A	N/A
1500273	EPHEDRINE (1R,2S) HYDROCHLORIDE		no	N/A	N/A
1500274	EPINEPHRINE BITARTRATE		no	N/A	N/A
1500275	EQUILIN		no	N/A	N/A
1500277	ERGONOVINE MALEATE		no	N/A	N/A
1500279	ERYTHROMYCIN ETHYLSUCCINATE		no	N/A	N/A
1500280	ERYTHROMYCIN		no	N/A	N/A
1500281	ERYTHROMYCIN STEARATE		no	N/A	N/A
1500282	ESTRADIOL		no	N/A	N/A
1500283	ESTRADIOL CYPIONATE		no	N/A	N/A
1500284	ESTRADIOL VALERATE		no	N/A	N/A
1500285	ESTRIOL		no	N/A	N/A
1500286	ESTRONE		no	N/A	N/A
1500287	ETHACRYNIC ACID		no	N/A	N/A
1500288	ETHAMBUTOL HYDROCHLORIDE		no	N/A	N/A
1500291	ETHINYL ESTRADIOL		no	N/A	N/A
1500292	ETHIONAMIDE		no	N/A	N/A
1500293	ETHOPROPAZINE HYDROCHLORIDE		no	N/A	N/A
1500294	EUCALYPTOL		no	N/A	N/A
1500296	EUGENOL		no	N/A	N/A
1500299	FLUDROCORTISONE ACETATE		no	N/A	N/A
1500300	FLUMETHAZONE PIVALATE		no	N/A	N/A
1500302	FLUOCINOLONE ACETONIDE		no	N/A	N/A
1500303	FLUOCINONIDE		no	N/A	N/A
1500304	FLUOROMETHOLONE		no	N/A	N/A
1500308	FLURBIPROFEN		no	N/A	N/A
1500309	FURAZOLIDONE		no	N/A	N/A
1500310	FUROSEMIDE		no	N/A	N/A
1500311	FUSIDIC ACID		no	N/A	N/A
1500312	GALLAMINE TRIETHIODIDE		no	N/A	N/A
1500313	GEMFIBROZIL		no	N/A	N/A
1500314	GENTAMICIN		no	N/A	N/A
1500315	GENTIAN VIOLET		no	N/A	N/A
1500316	GLUCOSAMINE HYDROCHLORIDE		no	N/A	N/A
1500321	GUAIFENESIN		no	N/A	N/A
1500322	GUANABENZ ACETATE		no	N/A	N/A
1500323	GUANETHIDINE		no	N/A	N/A
1500324	HALAZONE		no	N/A	N/A
1500325	HALOPERIDOL		no	N/A	N/A
1500327	HETACILLIN POTASSIUM		no	N/A	N/A
1500328	HEXACHLOROPHENE		no	N/A	N/A
1500330	HEXYLRESORCINOL		no	N/A	N/A
1500331	HISTAMINE DIHYDROCHLORIDE		no	N/A	N/A
1500332	HOMATROPINE HYDROBROMIDE		no	N/A	N/A
1500333	HOMATROPINE METHYLBROMIDE		no	N/A	N/A
1500334	HYDRALAZINE HYDROCHLORIDE		no	N/A	N/A
1500335	HYDROCHLOROTHIAZIDE		no	N/A	N/A
1500338	HYDROCORTISONE ACETATE		no	N/A	N/A
1500339	HYDROCORTISONE HEMISUCCINATE		no	N/A	N/A
1500340	HYDROCORTISONE PHOSPHATE TRIETHYLAMINE		no	N/A	N/A
1500341	HYDROFLUMETHIAZIDE		no	N/A	N/A
1500343	HYDROXYPROGESTERONE CAPROATE		no	N/A	N/A
1500344	HYDROXYUREA		no	N/A	N/A
1500345	HYDROXYZINE PAMOATE		no	N/A	N/A
1500346	HYOSCYAMINE		no	N/A	N/A
1500347	IBUPROFEN		no	N/A	N/A
1500348	IMIPRAMINE HYDROCHLORIDE		no	N/A	N/A
1500349	INDAPAMIDE		no	N/A	N/A
1500350	INDOMETHACIN		no	N/A	N/A
1500351	INDOPROFEN		no	N/A	N/A
1500352	INOSITOL		no	N/A	N/A
1500353	IODOQUINOL		no	N/A	N/A
1500354	IPRATROPIUM BROMIDE		no	N/A	N/A
1500355	ISONIAZID		no	N/A	N/A
1500356	ISOPROPAMIDE IODIDE		no	N/A	N/A
1500357	ISOPROTERENOL HYDROCHLORIDE		no	N/A	N/A
1500358	ISOSORBIDE DINITRATE		no	N/A	N/A
1500359	ISOXSUPRINE HYDROCHLORIDE		no	N/A	N/A
1500360	KANAMYCIN A SULFATE		no	N/A	N/A
1500362	KETOCONAZOLE		no	N/A	N/A
1500363	LACTULOSE		no	N/A	N/A
1500364	LEUCOVORIN CALCIUM		no	N/A	N/A
1500365	LEVONORDEFRIN		no	N/A	N/A
1500368	LINCOMYCIN HYDROCHLORIDE		no	N/A	N/A
1500372	MAFENIDE HYDROCHLORIDE		no	N/A	N/A
1500373	MAPROTILINE HYDROCHLORIDE		no	N/A	N/A
1500374	MECAMYLAMINE HYDROCHLORIDE		no	N/A	N/A
1500375	MECHLORETHAMINE		no	N/A	N/A
1500376	MECLIZINE HYDROCHLORIDE		no	N/A	N/A
1500377	MECLOFENAMATE SODIUM		no	N/A	N/A
1500379	MEDROXYPROGESTERONE ACETATE		no	N/A	N/A
1500380	MEDRYSONE		no	N/A	N/A
1500381	MEGESTROL ACETATE		no	N/A	N/A
1500382	MELPHALAN		no	N/A	N/A
1500383	MEPENZOLATE BROMIDE		no	N/A	N/A
1500387	MERCAPTOPURINE		no	N/A	N/A
1500388	MESTRANOL		no	N/A	N/A
1500390	METAPROTERENOL		no	N/A	N/A
1500391	METHACHOLINE CHLORIDE		no	N/A	N/A
1500394	METHENAMINE		no	N/A	N/A
1500395	METHICILLIN SODIUM		no	N/A	N/A
1500396	METHIMAZOLE		no	N/A	N/A
1500397	METHOCARBAMOL		no	N/A	N/A
1500398	METHOTREXATE(+/-)		no	N/A	N/A
1500399	METHOXAMINE HYDROCHLORIDE		no	N/A	N/A
1500400	METHOXSALEN		no	N/A	N/A
1500401	METHSCOPOLAMINE BROMIDE		no	N/A	N/A
1500403	METHYLDOPA		no	N/A	N/A
1500406	METHYLPREDNISOLONE		no	N/A	N/A
1500408	METHYLTHIOURACIL		no	N/A	N/A
1500410	METOCLOPRAMIDE HYDROCHLORIDE		no	N/A	N/A
1500411	METOPROLOL TARTRATE		no	N/A	N/A
1500412	METRONIDAZOLE		no	N/A	N/A
1500413	MICONAZOLE NITRATE		no	N/A	N/A
1500414	MINOCYCLINE HYDROCHLORIDE		no	N/A	N/A
1500415	MINOXIDIL HYDROCHLORIDE		no	N/A	N/A
1500418	MOXALACTAM DISODIUM		no	N/A	N/A
1500419	NADIDE		no	N/A	N/A
1500420	NAFCILLIN SODIUM		no	N/A	N/A
1500424	NAPHAZOLINE HYDROCHLORIDE		no	N/A	N/A
1500425	NAPROXEN(+)		no	N/A	N/A
1500427	NEOMYCIN TRISULFATE		no	N/A	N/A
1500428	NEOSTIGMINE BROMIDE		no	N/A	N/A
1500429	NEOSTIGMINE METHYLSULFATE		no	N/A	N/A
1500430	NIACIN		no	N/A	N/A
1500431	NIFEDIPINE		no	N/A	N/A
1500433	NITROFURANTOIN		no	N/A	N/A
1500434	NITROFURAZONE		no	N/A	N/A
1500435	NITROMIDE		no	N/A	N/A
1500436	NOREPINEPHRINE TARTRATE		no	N/A	N/A
1500437	NORETHINDRONE		no	N/A	N/A
1500438	NORETHINDRONE ACETATE		no	N/A	N/A
1500439	NORETHYNODREL		no	N/A	N/A
1500440	NORFLOXACIN		no	N/A	N/A
1500441	NORGESTREL		no	N/A	N/A
1500442	NORTRIPTYLINE HYDROCHLORIDE		no	N/A	N/A
1500443	NOSCAPINE HYDROCHLORIDE		no	N/A	N/A
1500444	NOVOBIOCIN SODIUM		no	N/A	N/A
1500445	NYLIDRIN HYDROCHLORIDE		no	N/A	N/A
1500446	NYSTATIN		no	N/A	N/A
1500447	ORPHENADRINE CITRATE		no	N/A	N/A
1500448	OXACILLIN SODIUM		no	N/A	N/A
1500450	OXIDOPAMINE HYDROCHLORIDE		no	N/A	N/A
1500451	OXYBENZONE		no	N/A	N/A
1500453	OXYMETAZOLINE HYDROCHLORIDE		no	N/A	N/A
1500455	OXYPHENBUTAZONE		no	N/A	N/A
1500459	PAPAVERINE HYDROCHLORIDE		no	N/A	N/A
1500460	PARACHLOROPHENOL		no	N/A	N/A
1500464	PENICILLAMINE		no	N/A	N/A
1500465	PENICILLIN G POTASSIUM		no	N/A	N/A
1500467	PENICILLIN V POTASSIUM		no	N/A	N/A
1500472	PHENACEMIDE		no	N/A	N/A
1500473	PHENAZOPYRIDINE HYDROCHLORIDE		no	N/A	N/A
1500476	PHENELZINE SULFATE		no	N/A	N/A
1500477	PHENINDIONE		no	N/A	N/A
1500478	PHENIRAMINE MALEATE		no	N/A	N/A
1500480	PHENOLPHTHALEIN		no	N/A	N/A
1500482	PHENYLBUTAZONE		no	N/A	N/A
1500483	PHENYLEPHRINE HYDROCHLORIDE		no	N/A	N/A
1500484	1S,2R-PHENYLPROPANOLAMINE HYDROCHLORIDE		no	N/A	N/A
1500485	PHENYTOIN SODIUM		no	N/A	N/A
1500486	PHYSOSTIGMINE SALICYLATE		no	N/A	N/A
1500487	PILOCARPINE NITRATE		no	N/A	N/A
1500488	PINDOLOL		no	N/A	N/A
1500489	PIPERACILLIN SODIUM		no	N/A	N/A
1500490	PIPERAZINE		no	N/A	N/A
1500491	PIROXICAM		no	N/A	N/A
1500494	PRAZIQUANTEL		no	N/A	N/A
1500495	PRAZOSIN HYDROCHLORIDE		no	N/A	N/A
1500496	PREDNISOLONE		no	N/A	N/A
1500497	PREDNISOLONE ACETATE		no	N/A	N/A
[truncated: 3,269 more rows]

## Sheet: legend
DATASET EV1 –Total list of 5268 compounds screened in zebrafish ccm2m201 mutants, the C. elegans kri-1;ccm3 compound lethality model, or CCM2-silenced HUVECs.
