# Supplementary material for: Systematic pharmacological screens uncover novel pathways involved in cerebral cavernous malformations
Source: EMBO Mol Med. 2018 Sep 4;10(10):e9155. doi: 10.15252/emmm.201809155 (PMC6180302; doi:10.15252/emmm.201809155)
Supplement: Supplementary file 9 — Dataset EV2 [file EMMM-10-e9155-s009.xlsx]

## Sheet: Dataset EV2
compound ID	compound name	compound activity	C. elegans rescue	D. rerio rescue	HUVECs rescue
A4673	Albendazole	binds to tubulin to prevents its polymerization	no	rescue	rescue
D 2926	Diphenyleneiodonium chloride	Endothelial nitric oxide synthase inhibitor	no	rescue	rescue
S1164	Lenvatinib	VEGFR Protein Tyrosine Kinase	no	rescue	rescue
S2247	BKM120	PI3K PI3K/Akt/mTOR	no	rescue	rescue
S2673	Trametinib	MEK MAPK	no	rescue	rescue
B 1686	BIO	GSK-3alpha/beta inhibitor	no	rescue	rescue
E 2031	Eliprodil	NR2B selective NMDA receptor antagonist	no	rescue	rescue
I0404	Indirubin-3'-oxime	Cyclin-dependent kinase inhibitor; antiproliferative	no	rescue	rescue
P 2016	3-alpha,21-Dihydroxy-5-alpha-pregnan-20-one	Positive allosteric modulator of GABA-A receptors	no	rescue	rescue
M 6383	2-methoxyestradiol	Inhibitor of angiogenesis and endothelial cell proliferation	no	rescue	rescue
S1005	Axitinib	VEGFR1, VEGFR2, VEGFR3, PDGFR and c-Kit inhibitor	no	rescue	rescue
S1020	PD184352 (CI-1040)	MEK MAPK	no	rescue	rescue
S1297	Epothilone A	Microtubule Associated Cytoskeletal Signaling	no	rescue	rescue
S1363	Ki8751	VEGFR Protein Tyrosine Kinase	no	rescue	rescue
S1485	HMN-214	PLK Cell Cycle	no	rescue	rescue
T2705	Topotecan hydrochloride hydrate	topoisomerase I inhibitor, apoptosis inducer, antineoplastic	no	rescue	rescue
S1007	Roxadustat (FG-4592)	HIF Angiogenesis	rescue	no	rescue
S1590	TWS119	GSK-3 PI3K/Akt/mTOR	rescue	no	rescue
S2014	BMS-265246	CDK Cell Cycle	rescue	no	rescue
S2350	Rutin	anti-inflammatory, antiproliferative flavonoid	rescue	no	rescue
B 5556	Bay 11-7082	Inhibitor of cytokine-induced IKB-alpha phosphorylation	rescue	no	rescue
G 6416	GW5074	c-Raf inhibitor	rescue	rescue	N/A
G 6793	GW7647	peroxisome proliferator-activated alpha (PPAR-alpha) agonist	rescue	rescue	no
Snv17	MG 149	TIP60 Histone Acetyltransferase Inhibitor	rescue	rescue	no
A9480	AC-55649	Subtype selective RARbeta2 agonist	rescue	rescue	no
S1462	AZD6482	PI3K PI3K/Akt/mTOR	rescue	rescue	no
S2660	MK-0752	Gamma-secretase Proteases	rescue	rescue	no
T 9652	Terfenadine	Non-sedating H1 histamine receptor antagonist	rescue	rescue	no
S1360	GSK1059615	PI3K PI3K/Akt/mTOR	rescue	rescue	no
S1467	Doxercalciferol	synthetic analog of vitamin D	rescue	rescue	no
S1792	Simvastatin	competitive inhibitor of HMG-CoA reductase	rescue	rescue	no
S2244	AR-42	HDAC Epigenetics	rescue	rescue	no
T 1132	Tetraethylthiuram disulfide	Alcohol dehydrogenase inhibitor	rescue	rescue	no
T 3757	TTNPB	retinoic acid analog	rescue	rescue	no
PZ0111	PD-407824	Wee1/Chk1 inhibitor	rescue	rescue	no
D 4434	Clodronic acid	Matrix metalloproteinase 1 (MMP1) and collagenase inhibitor	rescue	rescue	no
D126608	Propofol	Short acting general anesthetic	rescue	rescue	no
E 2387	5'-N-Ethylcarboxamidoadenosine	Potent adenosine receptor agonist	rescue	rescue	no
F-131	FPL 64176	Potent L-type Ca2+ channel activator	rescue	rescue	no
G 9659	GBR-12935 dihydrochloride	Dopamine reuptake inhibitor	rescue	rescue	no
H 7779	Retinoic acid p-hydroxyanilide	Vitamin A acid analog with antiproliferative activity	rescue	rescue	no
I 3766	Isoliquiritigenin	guanylyl cyclase activator and aldose reductase inhibitor	rescue	rescue	no
L-134	Linopirdine	Stimulates release of neurotransmitters; cognitive enhancer	rescue	rescue	no
M 4008	Morin	Flavonoid with anti-oxidant properties; oxyradical scavenger	rescue	rescue	no
R-108	Ro 41-0960	Specific, reversible, orally-active COMT-inhibitor	rescue	rescue	no
S 1438	Sulindac sulfone	Non-steroidal anti-inflammatory compound (NSAID)	rescue	rescue	no
S 4443	SCH-28080	Potent inhibitor of gastric H+ and K+-ATPase.	rescue	rescue	no
S1017	Cediranib	VEGFR Protein Tyrosine Kinase	rescue	rescue	no
D 6908	DL-erythro-Dihydrosphingosine	PKC, phospholipase A2, and phospholipase D inhibitor	rescue	rescue	rescue
S1022	Ridaforolimus	mTOR PI3K/Akt/mTOR	rescue	rescue	rescue
S1181	ENMD-2076	FLT3 Angiogenesis	rescue	rescue	rescue
H 0126	DL-Homatropine hydrobromide	Muscarinic acetylcholine receptor antagonist	rescue	rescue	rescue
R 3255	13-cis-retinoic acid	Anti-inflammatory and antitumorigenic	rescue	rescue	rescue

## Sheet: legend
DATASET EV2 - List of 53 compounds that alleviate the CCM phenotype in at least two CCM models.
