# Supplementary material for: Systematic pharmacological screens uncover novel pathways involved in cerebral cavernous malformations
Source: EMBO Mol Med. 2018 Sep 4;10(10):e9155. doi: 10.15252/emmm.201809155 (PMC6180302; doi:10.15252/emmm.201809155)
Supplement: Supplementary file 10 — Dataset EV3 [file EMMM-10-e9155-s010.xlsx]

## Sheet: Dataset EV3
BH corrected value	p-value	target (H. sapiens)	D. rerio orthologs	total number of compounds	number of positive compounds	positive compounds	negative compounds
0.00872801	1.62836e-05	RARB	-	6	5	A9480; R 2625; R 3255; Snv17; T 3757	S1276
0.0189646	0.000176909	RARA	Rarab; Raraa	5	4	A9480; R 2625; R 3255; T 3757	S1276
0.0189646	0.000176909	RARG	Rargb; Rarga	5	4	H 7779; R 2625; R 3255; T 3757	S1276
0.0189646	0.000176909	RXRG	Rxrga; Rxrgb	5	4	H 7779; R 2625; R 3255; T 3757	S1276
0.0189646	0.000127333	SRC	Src	27	9	C 8863; I 3766; I0404; K 3888; PZ0111; PZ0113; S 8442; S2622; T 4182	C 3353; G 0668; N 3510; PZ0109; PZ0114; S 9692; S1006; S1034; S1088; S1150; S1194; S1264; S1266; S1561; S2202; S2207; S2227; Snv3
0.0286248	0.000320427	KDR	Kdr	43	11	C 8863; I0404; S 8442; S1040; S1154; S1164; S1220; S1363; S1557; S2231; S2622	E4660; H 9523; N 3510; P 0453; P 9297; PZ0109; PZ0114; S 8822; S1006; S1042; S1080; S1088; S1094; S1119; S1134; S1178; S1194; S1264; S1266; S1267; S1361; S1486; S1487; S1530; S1531; S1561; S2186; S2201; S2207; S2227; S2230; S2683
0.0360391	0.000537897	KIT	Kitb; Kita	20	7	K 3888; PZ0113; S 8442; S1164; S1220; S1363; S1557	E 3380; N 3510; S1006; S1026; S1035; S1042; S1080; S1088; S1119; S1178; S1487; S1561; Snv12
0.0360391	0.00049816	RXRB	Rxrbb; Rxrba	6	4	H 7779; R 2625; R 3255; T 3757	S1276; T7080
0.0361171	0.000606444	FLT1	Flt1	15	6	K 3888; S 8442; S1164; S1220; S1557; S2622	P 0453; S1088; S1094; S1134; S1178; S1486; S1525; S1530; S1531
0.0486646	0.000907923	PDGFRB	Pdgfrb	16	6	G 6416; PZ0113; S 8442; S 8567; S1244; S2622	PZ0109; PZ0114; S1006; S1042; S1080; S1094; S1178; S1561; S2683; Y 0503
0.0531715	0.00109121	CACNB2	Cacnb2b; Cacnb2a	7	4	F 9677; N-144; N-149; S2482	N 7510; N 7634; S 3378
0.0701965	0.00183349	CYP27A1	-	4	3	S1467; S1469; S4035	S1466
0.0701965	0.00183349	CYP2R1	Cyp2r1	4	3	S1467; S1469; S4035	S1466
0.0701965	0.00183349	DHODH	Dhodh	4	3	C 3662; L 5025; S2290	X3629
0.0790314	0.0022117	FLT4	Flt4	13	5	K 3888; S 8442; S1164; S1557; S2231	H 9523; S1006; S1088; S1134; S1178; S1487; S1530; S1531
0.0856765	0.00334254	ABCB1	Abcb4	64	12	A4673; C 3662; F 9677; I 7378; N-144; P 1793; P 8688; R 2625; R 3255; S1792; S2482; T 9652	A 2169; A 3145; A 6770; A 7655; A 9898; A-142; A-143; C 0768; C 1290; C 4024; C 6019; C 6305; C 9754; C3993; D 2521; D 4007; D 9766; D5446; E 2375; E 9750; E9658; G 6649; H 1512; K 1003; L 3791; L 9664; M 5391; M 5644; N 7510; O1141; P 0130; P 0884; P 4670; R 0875; S 3378; S1039; S1150; S1185; S1210; S1217; S1248; S1270; S1481; S2282; S2333; S2403; S4076; Snv16; Snv3; T 6394; T 7883; T1452
0.0856765	0.00334254	ADORA3	-	64	12	D-104; D-134; E 2387; F 9677; G 5668; I 5879; M 4008; N-144; N-149; P 2278; S2232; T 1132	A 1755; A 7655; A 9251; A-003; A-013; A-022; A-024; A-111; A-142; A-143; A-202; A-236; B-152; C 3010; C 4479; C 6019; C 6042; C 6305; C 8031; C 9901; C-101; C-102; C-141; C-145; C-197; C-199; C-277; D 8296; E4660; F 6020; F 7927; F-124; G-019; H 9523; H-108; I-146; K 0250; M 1809; M 6517; M-105; N 2255; N 7634; P 4532; P 5679; P 7412; R 0500; S1218; S1229; S1261; SML0255; T 4512; X-103
0.0856765	0.00623392	CCNB2	Ccnb2	2	2	B 1686; K 3888
0.0856765	0.00346361	CDK5	Cdk5	9	4	B 1686; K 3888; S1154; S2622	C 3353; O 0886; S1088; S1094; S1525
0.0856765	0.00431837	CLK1	-	5	3	B 1686; K 3888; T 5575	N 4286; S1067
0.0856765	0.00623392	CRABP1	Crabp1a; Crabp1b	2	2	R 2625; R 3255
0.0856765	0.00623392	CRABP2	Crabp2b; Crabp2a	2	2	R 2625; R 3255
0.0856765	0.00431837	CYP24A1	Cyp24a1	5	3	S1467; S1469; S4035	K 1003; S1466
0.0856765	0.00623392	EHHADH	Ehhadh	2	2	S1297; S1364
0.0856765	0.00431837	GPR35	Gpr35.2; Gpr35.1	5	3	M 4008; N 0630; R-108	M 6760; Snv7
0.0856765	0.00480085	LCK	Lck	28	7	C 8863; K 3888; PZ0113; S1220; S2622; T 4182; Z 4626	A 3145; C 8221; C-126; D 9628; D5446; E 3380; I 5409; P 0453; S1006; S1034; S1056; S1088; S1093; S1094; S1194; S1367; S1487; S1525; S1561; S2214; S2235
0.0856765	0.00346361	MST1R	Mst1rb; Mst1ra	9	4	I0404; S 8442; S1154; S2622	S1094; S1119; S1361; S1525; S1561
0.0856765	0.00469957	NR1I2	Nr1i2	35	8	D126608; D9446; F 9677; N-149; S1364; S1467; S1792; S4035	A 3711; C 3010; C 4024; C 6019; D 4007; E 8875; E 9750; F 9397; H 1512; K 1003; L 9664; M 8046; N 3911; N 5023; P 1061; S 3378; S1029; S1039; S1148; S1150; S1185; S1191; S1261; S2630; S4381; T 2408; T 5625
0.0856765	0.0033713	PDGFRA	Pdgfra	20	6	S 8442; S1154; S1363; S1557; S2622; T 4182	P 0453; PZ0114; S1006; S1026; S1035; S1042; S1094; S1119; S1178; S1266; S1525; S1530; S1531; Y 0503
0.0856765	0.00346361	PLK1	Plk1	9	4	G 6416; M 4008; S1040; S1485	S1088; S1105; S1487; S1561; S2235
0.0856765	0.00623392	PPP3CA	Ppp3ca	2	2	C 3662; P 8765
0.0856765	0.00623392	SNCA	-	2	2	M 5250; S 8567
0.0856765	0.00623392	TNNC2	-	2	2	F 9677; N4163
0.0856765	0.00623392	TUBA1A	Tuba1a	2	2	S1297; S1364
0.0856765	0.00623392	TUBA1B	Tuba1b	2	2	S1297; S1364
0.0856765	0.00623392	TUBB4A	-	2	2	S1297; S1364
0.0856765	0.00623392	TUBB4B	Tubb4b	2	2	S1297; S1364
0.0856765	0.00623392	USP1	Usp1	2	2	G 6793; P 1793
0.0856765	0.00623392	WEE1	Wee1	2	2	PZ0111; PZ0113
0.093625	0.00813857	CACNA1D	Cacna1db; Cacna1da	6	3	F 9677; N-144; N-149	N 7510; N 7634; S 3378
0.093625	0.00800318	CSF1R	Csf1ra; Csf1rb	11	4	K 3888; S 8442; S 8567; S2622	P 0453; S1042; S1088; S1094; S1525; S2620; T 7540
0.093625	0.00813857	CYP27B1	Cyp27b1	6	3	S1467; S1469; S4035	K 1003; R 8875; S1466
0.093625	0.00800318	DYRK1A	Dyrk1aa	11	4	B 1686; K 3888; S2622; T 5575	B 9685; P 0453; S1088; S1094; S1572; T 0826; T 5568
0.093625	0.00813857	LRRK2	Lrrk2	6	3	G 6416; S2622; SML1382	P 0453; S1094; S1525
0.093625	0.00820965	RXRA	Rxraa; Rxrab	17	5	H 7779; R 2625; R 3255; S 1438; T 3757	E 0516; M 6191; M 8046; R 8875; S 8139; S1276; S2310; S2321; S2630; S2682; T 1443; T 8703
0.093625	0.00813857	TUBB	Tubb5	6	3	A4673; S1297; S1364	C 9754; S1150; S1248
0.093625	0.00813857	TUBB1	Tubb1	6	3	A4673; S1297; S1364	C 9754; S1150; Snv3

## Sheet: legend
DATASET EV3 - List of 47 human proteins which are predicted Depick targets of suppressor compounds identified in the zebrafish screen.
To search for enriched targets, the hypergeometric test Benjamini-Hochberg multiple testing correction (BH-corrected value), FDR correction < 10%, was applied. Blue indicates target proteins shared with the set of C. elegans DePick target proteins.
