# Supplementary material for: Systematic pharmacological screens uncover novel pathways involved in cerebral cavernous malformations
Source: EMBO Mol Med. 2018 Sep 4;10(10):e9155. doi: 10.15252/emmm.201809155 (PMC6180302; doi:10.15252/emmm.201809155)
Supplement: Supplementary file 11 — Dataset EV4 [file EMMM-10-e9155-s011.xlsx]

## Sheet: Dataset EV4
GO-BP term	GO-BP term description	DePick D. rerio BH corrected value	DePick D. rerio p-value	DePick D. rerio targets	Transcriptome D. rerio BH corrected value	Transcriptome D. rerio p-value	Transcriptome D. rerio genes	DePick C. elegans BH corrected value	DePick C. elegans p-value	DePick C. elegans targets
GO:0048384	retinoic acid receptor signaling pathway	1.17053e-05	1.55408e-09	RARG; RXRA; RARA; RARB; RXRB; RXRG	N/A	N/A	N/A	8.4383e-07	2.00912e-08	RARA; RXRG; RARB; RXRA; RXRB; ALDH1A2; RARG
GO:0018108	peptidyl-tyrosine phosphorylation	0.00025315	6.72198e-08	PDGFRB; FLT4; FLT1; PDGFRA; WEE1; SRC; CSF1R; MST1R; CLK1; LCK; KDR; KIT; DYRK1A	N/A	N/A	N/A	0.00723467	0.00238867	EGFR; EPHA2; CLK3; DYRK1A; MAP2K5; PRKCD; MATK; DYRK4; ERBB2; HSP90AA1; MELK; FYN; ROS1; TNK2
GO:0007010	cytoskeleton organization	0.000277668	1.10595e-07	GPR35; PLK1; KIT; TUBB1; CDK5; WEE1; SRC; PDGFRA; TUBB; PDGFRB; TUBB4A; TUBA1A; TUBA1B; TUBB4B	N/A	N/A	N/A	N/A	N/A	N/A
GO:0000086	G2/M transition of mitotic cell cycle	0.00107961	5.73348e-07	TUBB; WEE1; TUBA1A; CCNB2; TUBB4B; TUBB4A; PLK1; ABCB1	N/A	N/A	N/A	N/A	N/A	N/A
GO:0038084	vascular endothelial growth factor signaling pathway	0.00135442	8.99112e-07	KDR; PDGFRB; FLT4; FLT1; PDGFRA	8.70179e-05	2.07185e-06	nrp2b; ccbe1; flt4; nrp1b; vegfc; flt1; kdr; nrp2a	N/A	N/A	N/A
GO:0044772	mitotic cell cycle phase transition	0.00252564	2.08042e-06	TUBB4A; CCNB2; TUBB4B; TUBA1A; WEE1; TUBB; ABCB1; PPP3CA; PLK1	N/A	N/A	N/A	0.0480856	0.021753	CAMK2A; CDC25C; PLK4; HSP90AA1; MELK; POLA1; CAMK2G; CDC25A
GO:0044770	cell cycle phase transition	0.00252564	2.34725e-06	TUBB; WEE1; TUBA1A; CCNB2; TUBB4B; TUBB4A; PLK1; PPP3CA; ABCB1	N/A	N/A	N/A	0.0493186	0.0234851	CAMK2G; CDC25A; PLK4; MELK; HSP90AA1; POLA1; CAMK2A; CDC25C
GO:0046777	protein autophosphorylation	0.00405497	4.54745e-06	LCK; CLK1; KIT; KDR; DYRK1A; FLT1; FLT4; PDGFRB; SRC; CDK5; LRRK2; PDGFRA; CSF1R	N/A	N/A	N/A	5.35639e-05	2.55066e-06	TAOK1; HIPK4; GRK5; STK11; PRKD2; CAMK2G; TNK2; SLK; CAMK2A; MATK; PRKCG; FYN; MELK; ROS1; CAMK2D; STK3; CAMK2B; EIF2AK4; AKT1; CLK3; MAPKAPK3; EGFR; ERBB2; DYRK1A
GO:0055012	ventricular cardiac muscle cell differentiation	0.00405497	4.84529e-06	RXRA; RARA; RARB	N/A	N/A	N/A	0.00098415	0.000117161	RARA; RXRA; RARB
GO:0030522	intracellular receptor signaling pathway	0.00592624	7.86808e-06	NR1I2; CYP24A1; RXRA; RARB; RXRB; RARG; RARA; SRC; RXRG	N/A	N/A	N/A	0.0010371	0.000153712	ALDH1A2; RARG; VDR; RARB; RARA; RORA; RXRB; RXRA; NR1I2; NR1H4; RORC; RXRG; CYP24A1
GO:0043401	steroid hormone mediated signaling pathway	0.00630126	9.20258e-06	RXRB; RARB; RXRA; NR1I2; RXRG; SRC; RARA; RARG	N/A	N/A	N/A	0.00114303	0.000217719	RORA; RXRA; RXRB; NR1H4; RORC; NR1I2; RXRG; RARG; VDR; RARB; RARA
GO:0043552	positive regulation of phosphatidylinositol 3-kinase activity	0.00756639	1.20548e-05	KIT; PDGFRB; FLT1; PDGFRA; SRC	N/A	N/A	N/A	N/A	N/A	N/A
GO:0090218	positive regulation of lipid kinase activity	0.011059	2.05558e-05	KIT; FLT1; PDGFRB; SRC; PDGFRA	N/A	N/A	N/A	N/A	N/A	N/A
GO:0097711	ciliary basal body docking	0.011059	2.05558e-05	TUBB; PLK1; TUBB4A; TUBA1A; TUBB4B	N/A	N/A	N/A	N/A	N/A	N/A
GO:0043551	regulation of phosphatidylinositol 3-kinase activity	0.0131855	2.6259e-05	KIT; FLT1; PDGFRB; SRC; PDGFRA	N/A	N/A	N/A	N/A	N/A	N/A
GO:0007017	microtubule-based process	0.0201972	4.29044e-05	PLK1; TUBB4A; TUBB4B; TUBA1A; TUBA1B; TUBB1; WEE1; CDK5; TUBB	N/A	N/A	N/A	N/A	N/A	N/A
GO:0090140	regulation of mitochondrial fission	0.0209491	4.72829e-05	KDR; DHODH; LRRK2	N/A	N/A	N/A	N/A	N/A	N/A
GO:0009755	hormone-mediated signaling pathway	0.0253944	6.40591e-05	SRC; RARA; RXRG; RARG; RXRA; RXRB; RARB; NR1I2	N/A	N/A	N/A	0.00723467	0.0021111	RORA; RXRB; RXRA; NR1H4; RXRG; NR1I2; RORC; RARG; RARB; VDR; RARA
GO:0043550	regulation of lipid kinase activity	0.0253944	6.22781e-05	KIT; PDGFRB; FLT1; PDGFRA; SRC	N/A	N/A	N/A	N/A	N/A	N/A
GO:0006996	organelle organization	0.0335176	9.34506e-05	PDGFRB; LRRK2; PDGFRA; TUBB1; CDK5; KIT; TUBB4B; TUBA1B; TUBA1A; TUBB4A; TUBB; WEE1; SRC; PLK1; SNCA; GPR35	N/A	N/A	N/A	0.0286731	0.0122885	AKT1; PRKCZ; TOP2A; GC; CREB1; DNM1; BRSK1; MCL1; POLA1; BCL2L1; PLK4; HSP90AA1; PPP3R1; TOP2B; PRKCI; BCL2; EIF4G1; CAMK2A; AKT3; APEX1; MARK3; BAD; TAOK1; CDC42BPA; PTPN1; SLK
GO:1903421	regulation of synaptic vesicle recycling	0.0335176	9.34181e-05	CDK5; LRRK2; SNCA	N/A	N/A	N/A	N/A	N/A	N/A
GO:0009653	anatomical structure morphogenesis	0.050868	0.000167599	RARB; CRABP2; RXRA; CSF1R; RARG; FLT1; FLT4; PDGFRB; WEE1; RARA; CDK5; SRC; PDGFRA; LRRK2	0.0291465	0.00138793	lamb1; aldh1a2; sema3d; icat; tfap2b; msxb; apex1; atp6v0c; pitpna; taz; pdgfra; rhoab; cdh6; mtx2; bmp2b; fbln1; ctnnb2; gata2a; oep; sall1a; pigp; gpr183; ahsa1; atp2b1a; ccbe1; cx43; tbx1; cxcl12b; aldoaa; stat3; neurod4; camk2a; mylipa; lmo2; mybpc3; hm:gc12; irf6; vps4b; si:dkey-158b13.1; flt4; fzd10; zgc:152882; bdnf; klf2a; tagln2; sdcbp; zgc:153607; igfbp3; bcl2l10; nav3; sgk1; zic2a; sqs…	0.000303292	2.16637e-05	MMP2; PRKD2; STK11; RBP4; RARA; CAMK2A; MAP4K4; APP; DCLK1; AKT3; ALDH1A2; RARG; EP300; BCL2L1; VDR; FYN; RARB; STK3; BCL2; TOP2B; PPP3R1; EGFR; EPHA2; MMP14; MMP13; CCKAR; RXRA; BRSK1; ALDH1A3; GC
GO:0061037	negative regulation of cartilage development	0.050868	0.000161498	RARG; RARB; RARA	N/A	N/A	N/A	0.00991333	0.00354047	RARG; RARB; RARA
GO:0022604	regulation of cell morphogenesis	0.050868	0.00016884	CRABP2; PPP3CA; KIT; KDR; CDK5; SRC; LRRK2; CSF1R	N/A	N/A	N/A	N/A	N/A	N/A
GO:0014068	positive regulation of phosphatidylinositol 3-kinase signaling	0.050868	0.000150774	PDGFRB; FLT1; PDGFRA; KDR; KIT	N/A	N/A	N/A	N/A	N/A	N/A
GO:0051301	cell division	0.0531806	0.000183576	TUBA1A; TUBA1B; KIT; CCNB2; TUBB; CDK5; WEE1	N/A	N/A	N/A	N/A	N/A	N/A
GO:0048568	embryonic organ development	0.0595533	0.000237505	RARG; KDR; KIT; RARA; RARB	N/A	N/A	N/A	0.0010371	0.000172849	STK3; RARA; RARG; ALDH1A2; RARB; ALDH1A3; EGFR; AKT1
GO:0006367	transcription initiation from RNA polymerase II promoter	0.0595533	0.000237832	NR1I2; RARG; RXRA; RARA; RXRB; RXRG; RARB	N/A	N/A	N/A	0.00377661	0.000899192	RARA; VDR; RARB; RARG; RXRG; NR1H4; NR1I2; RORC; RXRA; RXRB; RORA
GO:0060534	trachea cartilage development	0.0595533	0.000292548	RARA; RARG	N/A	N/A	N/A	0.00723467	0.00241156	RARA; RARG
GO:0002068	glandular epithelial cell development	0.0595533	0.000255265	RARG; RARB; RARA	N/A	N/A	N/A	0.0143369	0.00546168	RARB; RARG; RARA
GO:0021772	olfactory bulb development	0.0595533	0.000292548	CSF1R; LRRK2	N/A	N/A	N/A	N/A	N/A	N/A
GO:0042369	vitamin D catabolic process	0.0595533	0.000292548	CYP24A1; CYP27B1	N/A	N/A	N/A	N/A	N/A	N/A
GO:0051900	regulation of mitochondrial depolarization	0.0595533	0.000255265	KDR; SRC; LRRK2	N/A	N/A	N/A	N/A	N/A	N/A
GO:1903725	regulation of phospholipid metabolic process	0.0595533	0.000237505	KIT; PDGFRB; FLT1; PDGFRA; SRC	N/A	N/A	N/A	N/A	N/A	N/A
GO:0072277	metanephric glomerular capillary formation	0.0595533	0.000292548	PDGFRA; PDGFRB	N/A	N/A	N/A	N/A	N/A	N/A
GO:0010642	negative regulation of platelet-derived growth factor receptor signaling pathway	0.0595533	0.000255265	PDGFRB; PDGFRA; SNCA	N/A	N/A	N/A	N/A	N/A	N/A
GO:0051897	positive regulation of protein kinase B signaling	0.0595533	0.000265612	PDGFRB; PDGFRA; SRC; LCK; KIT; MST1R	N/A	N/A	N/A	N/A	N/A	N/A
GO:0006352	DNA-templated transcription, initiation	0.0603328	0.000304388	RXRB; RARB; RXRG; RXRA; RARA; RARG; NR1I2	N/A	N/A	N/A	0.00480101	0.00125741	RARG; VDR; RARB; RARA; RORA; RXRB; RXRA; NR1I2; NR1H4; RXRG; RORC
GO:0042359	vitamin D metabolic process	0.0712258	0.000378257	CYP24A1; CYP2R1; CYP27B1	N/A	N/A	N/A	0.00273479	0.000586026	GC; CYP24A1; CYP2R1; CYP3A4
GO:0055007	cardiac muscle cell differentiation	0.0712258	0.000378257	RARB; RXRA; RARA	N/A	N/A	N/A	0.0195164	0.00789951	RXRA; RARB; RARA
GO:0043010	camera-type eye development	0.0957322	0.000533823	RARG; RARA; RXRA	N/A	N/A	N/A	0.000585172	5.57307e-05	RARA; ALDH1A3; RXRA; RARG; ALDH1A2
GO:0001944	vasculature development	0.0957322	0.000533823	PDGFRA; PDGFRB; FLT4	N/A	N/A	N/A	N/A	N/A	N/A

## Sheet: legend
DATASET EV4 - List of 42 Gene Ontology Biological Process (GO-BP) terms based on the zebrafish DePick target data set, which partially overlap with the C. elegans DePick data set-based and zebrafish ccm2m201 mutant cardiac tissue transcriptome-based GO-BP terms.
